# Supplementary material for: Nanopore-m6A-finder, a novel m6A site caller for Nanopore DRS data
Source: Front Genet. 2026 Apr 22;17:1770769. doi: 10.3389/fgene.2026.1770769 (PMC13143229; doi:10.3389/fgene.2026.1770769)
Supplement: Supplementary file 1 [file DataSheet1.zip]

Archive with 4 entries (3 files):
- supplemental_tables/
- supplemental_tables/Table_S1.xlsx
- supplemental_tables/Table_S2.xlsx
- supplemental_tables/Table_S3.xlsx
