# Supplementary material for: Nanopore-m6A-finder, a novel m6A site caller for Nanopore DRS data
Source: Front Genet. 2026 Apr 22;17:1770769. doi: 10.3389/fgene.2026.1770769 (PMC13143229; doi:10.3389/fgene.2026.1770769)
Supplement: Supplementary file 1 [file DataSheet1.zip › supplemental_tables/Table_S1.xlsx]

## Sheet: Table S1
chromosome	Start	End	Name	m6A_level	Strand
chr14	572035	572036	chr14:572035-572036	0.510831	+
chr16	840819	840820	chr16:840819-840820	0.602853	+
chr3	275230	275231	chr3:275230-275231	0.63497	+
chr15	997133	997134	chr15:997133-997134	0.459316	-
chr4	516204	516205	chr4:516204-516205	0.57511	-
chr8	46016	46017	chr8:46016-46017	0.531715	+
chr3	136515	136516	chr3:136515-136516	0.0838308	-
chr8	261440	261441	chr8:261440-261441	0.676816	-
chr8	452956	452957	chr8:452956-452957	0.0315713	+
chr16	840813	840814	chr16:840813-840814	0.198137	+
chr9	133792	133793	chr9:133792-133793	0.68055	+
chr3	124259	124260	chr3:124259-124260	0.749881	-
chr14	158576	158577	chr14:158576-158577	0.635361	+
chr3	136612	136613	chr3:136612-136613	0.345058	-
chr15	837401	837402	chr15:837401-837402	0.601307	-
chr15	333746	333747	chr15:333746-333747	0.482576	+
chr4	221433	221434	chr4:221433-221434	0.622117	+
chr3	275224	275225	chr3:275224-275225	0.576684	+
chr16	659342	659343	chr16:659342-659343	0.415457	+
chr13	457269	457270	chr13:457269-457270	0.319241	-
chr4	881616	881617	chr4:881616-881617	0.649679	-
chr4	972766	972767	chr4:972766-972767	0.378017	-
chr16	616361	616362	chr16:616361-616362	0.459933	-
chr2	372547	372548	chr2:372547-372548	0.543386	+
chr14	572039	572040	chr14:572039-572040	0.45222	+
chr13	636218	636219	chr13:636218-636219	0.293608	+
chr3	136522	136523	chr3:136522-136523	0.460551	-
chr9	133790	133791	chr9:133790-133791	0.561391	+
chr11	320501	320502	chr11:320501-320502	0.56517	+
chr12	80863	80864	chr12:80863-80864	0.527964	-
chr3	125872	125873	chr3:125872-125873	0.351283	-
chr4	1482547	1482548	chr4:1482547-1482548	0.39062	-
chr15	583587	583588	chr15:583587-583588	0.239226	+
chr14	666858	666859	chr14:666858-666859	0.417016	-
chr16	659349	659350	chr16:659349-659350	0.488108	+
chr8	261442	261443	chr8:261442-261443	0.295098	-
chr3	136609	136610	chr3:136609-136610	0.224359	-
chr5	143489	143490	chr5:143489-143490	0.125026	-
chr4	783203	783204	chr4:783203-783204	0.298755	-
chr14	666715	666716	chr14:666715-666716	0.274587	-
chr7	312399	312400	chr7:312399-312400	0.43179	+
chr14	753938	753939	chr14:753938-753939	0.612238	-
chr5	556377	556378	chr5:556377-556378	0.29379	+
chr11	417189	417190	chr11:417189-417190	0.381307	+
chr9	102821	102822	chr9:102821-102822	0.268893	+
chr13	763897	763898	chr13:763897-763898	0.168344	+
chr8	261446	261447	chr8:261446-261447	0.350703	-
chr15	1046338	1046339	chr15:1046338-1046339	0.373292	+
chr4	967581	967582	chr4:967581-967582	0.565159	+
chr6	227469	227470	chr6:227469-227470	0.353135	-
chr7	966954	966955	chr7:966954-966955	0.451362	-
chr12	56719	56720	chr12:56719-56720	0.294514	-
chr13	218539	218540	chr13:218539-218540	0.458304	+
chr11	44107	44108	chr11:44107-44108	0.538984	+
chr9	231616	231617	chr9:231616-231617	0.445968	+
chr3	125564	125565	chr3:125564-125565	0.250952	-
chr11	255454	255455	chr11:255454-255455	0.431433	-
chr10	163663	163664	chr10:163663-163664	0.518584	-
chr3	136527	136528	chr3:136527-136528	0.444994	-
chr3	136605	136606	chr3:136605-136606	0.250091	-
chr2	528303	528304	chr2:528303-528304	0.395377	+
chr4	496272	496273	chr4:496272-496273	0.577976	-
chr16	307777	307778	chr16:307777-307778	0.426814	+
chr7	626285	626286	chr7:626285-626286	0.347653	-
chr3	282866	282867	chr3:282866-282867	0.590476	+
chr7	485751	485752	chr7:485751-485752	0.569119	-
chr5	165003	165004	chr5:165003-165004	0.310532	+
chr4	670482	670483	chr4:670482-670483	0.499388	+
chr16	177804	177805	chr16:177804-177805	0.580244	-
chr3	136550	136551	chr3:136550-136551	0.768402	-
chr6	185559	185560	chr6:185559-185560	0.3889	-
chr10	619419	619420	chr10:619419-619420	0.490564	-
chr7	147387	147388	chr7:147387-147388	0.883838	-
chr15	654675	654676	chr15:654675-654676	0.553816	+
chr4	737113	737114	chr4:737113-737114	0.40164	-
chr2	372553	372554	chr2:372553-372554	0.392063	+
chr13	70375	70376	chr13:70375-70376	0.725	-
chr16	717057	717058	chr16:717057-717058	0.180782	+
chr2	57311	57312	chr2:57311-57312	0.631481	-
chr12	444099	444100	chr12:444099-444100	0.388921	-
chr13	22892	22893	chr13:22892-22893	0.383623	-
chr9	102818	102819	chr9:102818-102819	0.286446	+
chr3	136582	136583	chr3:136582-136583	0.670528	-
chr3	125638	125639	chr3:125638-125639	0.268175	-
chr5	210626	210627	chr5:210626-210627	0.149555	+
chr10	619164	619165	chr10:619164-619165	0.580454	-
chr3	125559	125560	chr3:125559-125560	0.40847	-
chr10	619458	619459	chr10:619458-619459	0.734558	-
chr15	1046307	1046308	chr15:1046307-1046308	0.350217	+
chr9	231450	231451	chr9:231450-231451	0.219472	+
chr13	167463	167464	chr13:167463-167464	0.599814	+
chr13	710919	710920	chr13:710919-710920	0.463433	-
chr4	919261	919262	chr4:919261-919262	0.391948	-
chr15	115017	115018	chr15:115017-115018	0.48877	+
chr2	641836	641837	chr2:641836-641837	0.358178	+
chr1	52054	52055	chr1:52054-52055	0.184808	-
chr16	840967	840968	chr16:840967-840968	0.507422	+
chr15	1046334	1046335	chr15:1046334-1046335	0.338178	+
chr14	571936	571937	chr14:571936-571937	0.39783	+
chr15	1046305	1046306	chr15:1046305-1046306	0.337894	+
chr4	337192	337193	chr4:337192-337193	0.302343	+
chr4	240540	240541	chr4:240540-240541	0.509865	-
chr5	83434	83435	chr5:83434-83435	0.498055	-
chr15	85849	85850	chr15:85849-85850	0.650602	-
chr12	67742	67743	chr12:67742-67743	0.571241	-
chr12	50142	50143	chr12:50142-50143	0.439756	-
chr15	859475	859476	chr15:859475-859476	0.386356	+
chr8	329404	329405	chr8:329404-329405	0.439717	+
chr14	627658	627659	chr14:627658-627659	0.496854	-
chr14	638630	638631	chr14:638630-638631	0.318252	-
chr10	619485	619486	chr10:619485-619486	0.337946	-
chr7	485757	485758	chr7:485757-485758	0.41114	-
chr15	921317	921318	chr15:921317-921318	0.285647	+
chr15	85879	85880	chr15:85879-85880	0.432123	-
chr8	90405	90406	chr8:90405-90406	0.669516	-
chr13	167544	167545	chr13:167544-167545	0.59739	+
chr3	149151	149152	chr3:149151-149152	0.518881	-
chr3	125946	125947	chr3:125946-125947	0.350719	-
chr9	415323	415324	chr9:415323-415324	0.663462	-
chr9	133786	133787	chr9:133786-133787	0.574794	+
chr2	226911	226912	chr2:226911-226912	0.573225	-
chr5	555233	555234	chr5:555233-555234	0.68976	+
chr3	125689	125690	chr3:125689-125690	0.649421	-
chr7	1074964	1074965	chr7:1074964-1074965	0.675764	+
chr7	604693	604694	chr7:604693-604694	0.407575	+
chr10	150946	150947	chr10:150946-150947	0.596429	+
chr16	589793	589794	chr16:589793-589794	0.222109	-
chr4	1482666	1482667	chr4:1482666-1482667	0.100271	-
chr15	620670	620671	chr15:620670-620671	0.612109	+
chr4	240534	240535	chr4:240534-240535	0.0972531	-
chr10	704097	704098	chr10:704097-704098	0.350794	-
chr15	29272	29273	chr15:29272-29273	1	-
chr6	185555	185556	chr6:185555-185556	0.356922	-
chr7	395009	395010	chr7:395009-395010	0.327599	+
chr4	196707	196708	chr4:196707-196708	0.457777	+
chr4	710053	710054	chr4:710053-710054	0.522998	+
chr3	125652	125653	chr3:125652-125653	0.31509	-
chr2	76341	76342	chr2:76341-76342	0.36977	-
chr5	556373	556374	chr5:556373-556374	0.164786	+
chr7	51000	51001	chr7:51000-51001	0.662698	+
chr3	136776	136777	chr3:136776-136777	0.452577	-
chr4	240536	240537	chr4:240536-240537	0.330185	-
chr4	226022	226023	chr4:226022-226023	0.475191	-
chr4	400160	400161	chr4:400160-400161	0.458208	-
chr15	85895	85896	chr15:85895-85896	0.408486	-
chr14	361169	361170	chr14:361169-361170	0.132211	+
chr15	997138	997139	chr15:997138-997139	0.101865	-
chr16	616363	616364	chr16:616363-616364	0.27037	-
chr13	551005	551006	chr13:551005-551006	0.684792	+
chr2	57315	57316	chr2:57315-57316	0.703423	-
chr12	820663	820664	chr12:820663-820664	0.393337	+
chr6	113299	113300	chr6:113299-113300	0.355643	+
chr3	274932	274933	chr3:274932-274933	0.48715	+
chr3	13579	13580	chr3:13579-13580	0.708281	-
chr3	136670	136671	chr3:136670-136671	0.258705	-
chr10	457167	457168	chr10:457167-457168	0.857143	-
chr4	1044077	1044078	chr4:1044077-1044078	0.324158	-
chr2	785508	785509	chr2:785508-785509	0.374078	-
chr12	844457	844458	chr12:844457-844458	0.36516	+
chr3	136574	136575	chr3:136574-136575	0.336114	-
chr15	372693	372694	chr15:372693-372694	0.358233	+
chr4	451383	451384	chr4:451383-451384	0.441244	+
chr16	417676	417677	chr16:417676-417677	0.452982	-
chr3	178064	178065	chr3:178064-178065	0.447024	-
chr12	111895	111896	chr12:111895-111896	0.586701	-
chr15	339713	339714	chr15:339713-339714	0.493149	-
chr15	295626	295627	chr15:295626-295627	0.497279	-
chr11	503176	503177	chr11:503176-503177	0.642055	-
chr14	571959	571960	chr14:571959-571960	0.299298	+
chr16	330882	330883	chr16:330882-330883	0.17348	-
chr14	301358	301359	chr14:301358-301359	0.72433	+
chr3	125876	125877	chr3:125876-125877	0.254682	-
chr6	122610	122611	chr6:122610-122611	0.551323	-
chr9	102815	102816	chr9:102815-102816	0.102416	+
chr5	408942	408943	chr5:408942-408943	0.660185	-
chr7	908257	908258	chr7:908257-908258	0.791667	-
chr5	458899	458900	chr5:458899-458900	0.65812	-
chr7	771926	771927	chr7:771926-771927	0.476261	+
chr4	737176	737177	chr4:737176-737177	0.428551	-
chr11	417073	417074	chr11:417073-417074	0.251741	+
chr4	467253	467254	chr4:467253-467254	0.538876	+
chr5	463497	463498	chr5:463497-463498	0.41934	-
chr12	728932	728933	chr12:728932-728933	0.478016	-
chr7	402937	402938	chr7:402937-402938	0.871184	-
chr4	516199	516200	chr4:516199-516200	0.306011	-
chr16	563696	563697	chr16:563696-563697	0.681343	+
chr15	859336	859337	chr15:859336-859337	0.253744	+
chr5	559630	559631	chr5:559630-559631	0.388092	+
chr11	417092	417093	chr11:417092-417093	0.273385	+
chr11	160298	160299	chr11:160298-160299	0.207765	+
chr10	670841	670842	chr10:670841-670842	0.570833	-
chr16	307686	307687	chr16:307686-307687	0.471156	+
chr2	108751	108752	chr2:108751-108752	0.225514	+
chr15	515496	515497	chr15:515496-515497	0.610313	-
chr10	516359	516360	chr10:516359-516360	0.519088	-
chr3	125649	125650	chr3:125649-125650	0.418178	-
chr2	226906	226907	chr2:226906-226907	0.354458	-
chr14	214382	214383	chr14:214382-214383	0.691322	-
chr14	638802	638803	chr14:638802-638803	0.38243	-
chr13	251500	251501	chr13:251500-251501	0.933333	+
chr1	51919	51920	chr1:51919-51920	0.409137	-
chr14	614750	614751	chr14:614750-614751	0.448807	+
chr4	920957	920958	chr4:920957-920958	0.577141	+
chr14	627655	627656	chr14:627655-627656	0.309831	-
chr4	972763	972764	chr4:972763-972764	0.262213	-
chr10	619703	619704	chr10:619703-619704	0.416276	-
chr10	619446	619447	chr10:619446-619447	0.570374	-
chr4	1077345	1077346	chr4:1077345-1077346	0.552198	-
chr4	639505	639506	chr4:639505-639506	0.712114	-
chr12	725794	725795	chr12:725794-725795	0.679412	+
chr7	356954	356955	chr7:356954-356955	0.423174	+
chr9	47151	47152	chr9:47151-47152	0.695006	+
chr16	659125	659126	chr16:659125-659126	0.488699	+
chr2	302240	302241	chr2:302240-302241	0.470452	+
chr11	160291	160292	chr11:160291-160292	0.394965	+
chr11	331855	331856	chr11:331855-331856	0.307299	-
chr8	125603	125604	chr8:125603-125604	0.517547	+
chr8	45992	45993	chr8:45992-45993	0.410585	+
chr5	210143	210144	chr5:210143-210144	0.389282	+
chr3	125699	125700	chr3:125699-125700	0.343069	-
chr7	465787	465788	chr7:465787-465788	0.458821	+
chr16	873992	873993	chr16:873992-873993	0.833333	-
chr3	125681	125682	chr3:125681-125682	0.471879	-
chr16	417670	417671	chr16:417670-417671	0.247542	-
chr15	457511	457512	chr15:457511-457512	0.617003	-
chr13	375688	375689	chr13:375688-375689	0.539197	-
chr3	125842	125843	chr3:125842-125843	0.402165	-
chr7	287751	287752	chr7:287751-287752	0.690476	-
chr13	861830	861831	chr13:861830-861831	0.522353	-
chr10	619068	619069	chr10:619068-619069	0.479915	-
chr5	416586	416587	chr5:416586-416587	0.759441	-
chr13	400438	400439	chr13:400438-400439	0.494661	+
chr13	667040	667041	chr13:667040-667041	0.58136	-
chr1	248913	248914	chr1:248913-248914	1	+
chr14	666718	666719	chr14:666718-666719	0.261223	-
chr15	859367	859368	chr15:859367-859368	0.329379	+
chr10	279106	279107	chr10:279106-279107	0.593783	+
chr16	495709	495710	chr16:495709-495710	0.484772	-
chr16	561449	561450	chr16:561449-561450	0.61717	+
chr16	659376	659377	chr16:659376-659377	0.410609	+
chr13	392678	392679	chr13:392678-392679	0.333368	-
chr14	639299	639300	chr14:639299-639300	0.574194	-
chr9	379775	379776	chr9:379775-379776	0.636946	+
chr5	111931	111932	chr5:111931-111932	0.320191	+
chr10	619254	619255	chr10:619254-619255	0.338065	-
chr4	972789	972790	chr4:972789-972790	0.524993	-
chr10	619566	619567	chr10:619566-619567	0.631854	-
chr4	1248794	1248795	chr4:1248794-1248795	0.434062	-
chr12	551188	551189	chr12:551188-551189	0.447143	-
chr15	825187	825188	chr15:825187-825188	0.174172	-
chr6	227477	227478	chr6:227477-227478	0.334583	-
chr11	531034	531035	chr11:531034-531035	0.386306	-
chr12	740559	740560	chr12:740559-740560	0.494578	-
chr4	707243	707244	chr4:707243-707244	0.49293	+
chr14	638873	638874	chr14:638873-638874	0.343322	-
chr7	312403	312404	chr7:312403-312404	0.401438	+
chr13	550920	550921	chr13:550920-550921	0.48961	+
chr10	598102	598103	chr10:598102-598103	0.809524	-
chr4	1214946	1214947	chr4:1214946-1214947	0.276451	-
chr4	1232521	1232522	chr4:1232521-1232522	0.490005	-
chr4	182343	182344	chr4:182343-182344	0.737943	+
chr4	209678	209679	chr4:209678-209679	0.578728	-
chr12	650100	650101	chr12:650100-650101	0.367081	+
chr13	36065	36066	chr13:36065-36066	0.369172	-
chr12	850897	850898	chr12:850897-850898	0.641176	+
chr3	136561	136562	chr3:136561-136562	0.290321	-
chr4	1227660	1227661	chr4:1227660-1227661	0.59004	+
chr12	903368	903369	chr12:903368-903369	0.585745	+
chr15	1046315	1046316	chr15:1046315-1046316	0.538523	+
chr4	926693	926694	chr4:926693-926694	0.303263	+
chr2	80479	80480	chr2:80479-80480	0.580254	-
chr8	207518	207519	chr8:207518-207519	0.74476	-
chr13	551049	551050	chr13:551049-551050	0.637026	+
chr15	86329	86330	chr15:86329-86330	0.387082	-
chr15	859471	859472	chr15:859471-859472	0.421486	+
chr15	231771	231772	chr15:231771-231772	0.557365	-
chr13	248712	248713	chr13:248712-248713	0.317127	+
chr4	1482859	1482860	chr4:1482859-1482860	0.665825	-
chr2	406719	406720	chr2:406719-406720	0.572483	-
chr9	387946	387947	chr9:387946-387947	0.746642	-
chr12	189135	189136	chr12:189135-189136	0.444626	-
chr15	94520	94521	chr15:94520-94521	0.759104	-
chr8	163894	163895	chr8:163894-163895	0.685146	-
chr6	113319	113320	chr6:113319-113320	0.431677	+
chr16	307826	307827	chr16:307826-307827	0.343418	-
chr2	157368	157369	chr2:157368-157369	0.652249	+
chr13	846869	846870	chr13:846869-846870	0.344797	-
chr10	110276	110277	chr10:110276-110277	0.372321	+
chr10	762082	762083	chr10:762082-762083	0.361149	-
chr7	445937	445938	chr7:445937-445938	0.236457	+
chr2	123716	123717	chr2:123716-123717	0.416798	-
chr12	650104	650105	chr12:650104-650105	0.408454	+
chr7	24703	24704	chr7:24703-24704	0.531746	+
chr9	411640	411641	chr9:411640-411641	0.509921	+
chr15	556561	556562	chr15:556561-556562	0.458914	-
chr13	22890	22891	chr13:22890-22891	0.0995873	-
chr6	230702	230703	chr6:230702-230703	0.461834	-
chr8	374879	374880	chr8:374879-374880	0.45228	-
chr11	450535	450536	chr11:450535-450536	0.414911	+
chr15	1046313	1046314	chr15:1046313-1046314	0.421049	+
chr7	42230	42231	chr7:42230-42231	0.783835	+
chr14	261927	261928	chr14:261927-261928	0.612256	+
chr2	248497	248498	chr2:248497-248498	0.334643	+
chr7	995585	995586	chr7:995585-995586	0.427994	-
chr8	114394	114395	chr8:114394-114395	0.567217	+
chr14	639405	639406	chr14:639405-639406	0.229209	-
chr10	761802	761803	chr10:761802-761803	0.47407	-
chr16	637360	637361	chr16:637360-637361	0.516062	+
chr16	554103	554104	chr16:554103-554104	0.443871	-
chr4	1216714	1216715	chr4:1216714-1216715	0.480585	-
chr12	802230	802231	chr12:802230-802231	0.663818	-
chr16	307463	307464	chr16:307463-307464	0.336576	+
chr4	209673	209674	chr4:209673-209674	0.513773	-
chr16	307783	307784	chr16:307783-307784	0.460066	+
chr5	210372	210373	chr5:210372-210373	0.469333	+
chr4	516206	516207	chr4:516206-516207	0.6035	-
chr14	361171	361172	chr14:361171-361172	0.107562	+
chr4	444118	444119	chr4:444118-444119	0.539144	+
chr16	600491	600492	chr16:600491-600492	0.716883	-
chr12	230388	230389	chr12:230388-230389	0.294065	-
chr16	914653	914654	chr16:914653-914654	0.389329	+
chr16	691521	691522	chr16:691521-691522	0.571429	-
chr9	280945	280946	chr9:280945-280946	0.35595	+
chr16	560888	560889	chr16:560888-560889	0.404325	+
chr12	444094	444095	chr12:444094-444095	0.547066	-
chr8	46026	46027	chr8:46026-46027	0.353704	+
chr11	588158	588159	chr11:588158-588159	0.351466	-
chr9	125443	125444	chr9:125443-125444	0.601389	-
chr3	125671	125672	chr3:125671-125672	0.599641	-
chr12	621706	621707	chr12:621706-621707	0.433086	+
chr2	405509	405510	chr2:405509-405510	0.417758	-
chr7	36092	36093	chr7:36092-36093	0.61749	+
chr6	113251	113252	chr6:113251-113252	0.507936	+
chr15	401276	401277	chr15:401276-401277	0.9	-
chr16	561551	561552	chr16:561551-561552	0.275044	+
chr7	356930	356931	chr7:356930-356931	0.462415	-
chr6	113435	113436	chr6:113435-113436	0.526385	+
chr15	954304	954305	chr15:954304-954305	0.425047	+
chr15	85855	85856	chr15:85855-85856	0.437969	-
chr12	650102	650103	chr12:650102-650103	0.225533	+
chr16	656525	656526	chr16:656525-656526	0.294107	+
chr16	417310	417311	chr16:417310-417311	0.584879	+
chr10	457169	457170	chr10:457169-457170	0.722222	-
chr12	125596	125597	chr12:125596-125597	0.603443	-
chr4	706789	706790	chr4:706789-706790	0.151599	+
chr16	314261	314262	chr16:314261-314262	0.670139	+
chr9	47155	47156	chr9:47155-47156	0.395835	+
chr16	563739	563740	chr16:563739-563740	0.252048	+
chr9	407883	407884	chr9:407883-407884	0.431277	+
chr16	307726	307727	chr16:307726-307727	0.599889	+
chr16	417666	417667	chr16:417666-417667	0.347115	-
chr13	473335	473336	chr13:473335-473336	0.52584	+
chr13	299985	299986	chr13:299985-299986	0.487565	-
chr8	136831	136832	chr8:136831-136832	0.618895	-
chr2	248643	248644	chr2:248643-248644	0.112425	-
chr11	417182	417183	chr11:417182-417183	0.248795	+
chr13	767545	767546	chr13:767545-767546	0.551282	+
chr4	621868	621869	chr4:621868-621869	0.731313	-
chr14	397339	397340	chr14:397339-397340	0.895208	+
chr13	675157	675158	chr13:675157-675158	0.435235	+
chr12	290105	290106	chr12:290105-290106	0.383333	-
chr15	1011115	1011116	chr15:1011115-1011116	0.567217	+
chr15	807848	807849	chr15:807848-807849	0.592593	+
chr14	41022	41023	chr14:41022-41023	0.69803	-
chr4	670478	670479	chr4:670478-670479	0.480388	+
chr4	857744	857745	chr4:857744-857745	0.554701	-
chr16	307484	307485	chr16:307484-307485	0.490645	+
chr12	431077	431078	chr12:431077-431078	0.644444	+
chr11	404441	404442	chr11:404441-404442	0.462101	-
chr3	137086	137087	chr3:137086-137087	0.557239	-
chr16	717065	717066	chr16:717065-717066	0.603246	+
chr3	136690	136691	chr3:136690-136691	0.339901	-
chr11	326016	326017	chr11:326016-326017	0.527778	-
chr4	737173	737174	chr4:737173-737174	0.35663	-
chr13	167555	167556	chr13:167555-167556	0.777762	+
chr5	268380	268381	chr5:268380-268381	0.306113	-
chr16	560370	560371	chr16:560370-560371	0.553908	+
chr16	350832	350833	chr16:350832-350833	0.426116	+
chr7	406593	406594	chr7:406593-406594	0.384974	+
chr11	503024	503025	chr11:503024-503025	0.711239	+
chr13	776535	776536	chr13:776535-776536	0.958333	-
chr4	737267	737268	chr4:737267-737268	0.435807	-
chr15	997212	997213	chr15:997212-997213	0.553145	-
chr16	265233	265234	chr16:265233-265234	0.201182	-
chr14	360961	360962	chr14:360961-360962	0.460277	+
chr12	524136	524137	chr12:524136-524137	0.727717	-
chr15	252191	252192	chr15:252191-252192	0.453757	-
chr1	67419	67420	chr1:67419-67420	0.653858	-
chr4	153745	153746	chr4:153745-153746	0.339112	-
chr15	548212	548213	chr15:548212-548213	0.429621	+
chr4	1107925	1107926	chr4:1107925-1107926	0.710623	-
chr15	898216	898217	chr15:898216-898217	0.327451	-
chr6	83119	83120	chr6:83119-83120	0.536263	+
chr10	481481	481482	chr10:481481-481482	0.714638	-
chr12	440016	440017	chr12:440016-440017	0.59596	+
chr13	763844	763845	chr13:763844-763845	0.433567	+
chr4	1489219	1489220	chr4:1489219-1489220	0.323294	-
chr14	584732	584733	chr14:584732-584733	0.556041	-
chr15	375557	375558	chr15:375557-375558	0.62381	-
chr14	571846	571847	chr14:571846-571847	0.616441	+
chr1	115340	115341	chr1:115340-115341	0.411163	-
chr8	157840	157841	chr8:157840-157841	0.366986	-
chr13	861889	861890	chr13:861889-861890	0.147079	-
chr13	858564	858565	chr13:858564-858565	0.460638	-
chr13	795820	795821	chr13:795820-795821	0.567249	-
chr9	276699	276700	chr9:276699-276700	0.605183	-
chr12	650096	650097	chr12:650096-650097	0.203538	+
chr13	862201	862202	chr13:862201-862202	0.482728	-
chr7	287677	287678	chr7:287677-287678	0.849206	-
chr8	58485	58486	chr8:58485-58486	0.611174	+
chr15	137436	137437	chr15:137436-137437	0.760379	-
chr4	221427	221428	chr4:221427-221428	0.409334	+
chr8	114463	114464	chr8:114463-114464	0.460879	+
chr12	431534	431535	chr12:431534-431535	0.650683	+
chr4	793345	793346	chr4:793345-793346	0.437879	+
chr15	675868	675869	chr15:675868-675869	0.561839	+
chr10	619713	619714	chr10:619713-619714	0.250615	-
chr3	189455	189456	chr3:189455-189456	0.68254	-
chr15	81530	81531	chr15:81530-81531	0.639495	+
chr14	585074	585075	chr14:585074-585075	0.487216	-
chr3	137094	137095	chr3:137094-137095	0.417743	-
chr9	225956	225957	chr9:225956-225957	0.39327	-
chr7	607952	607953	chr7:607952-607953	0.501818	-
chr12	688128	688129	chr12:688128-688129	0.26255	+
chr15	231834	231835	chr15:231834-231835	0.540468	-
chr10	91186	91187	chr10:91186-91187	0.563768	-
chr12	305493	305494	chr12:305493-305494	0.533333	-
chr13	176289	176290	chr13:176289-176290	0.510312	-
chr13	730727	730728	chr13:730727-730728	0.619569	-
chr12	850907	850908	chr12:850907-850908	0.601961	+
chr12	197219	197220	chr12:197219-197220	0.664021	-
chr14	261866	261867	chr14:261866-261867	0.550012	+
chr5	556379	556380	chr5:556379-556380	0.1179	+
chr12	377934	377935	chr12:377934-377935	0.466796	+
chr2	96364	96365	chr2:96364-96365	0.391258	-
chr8	218842	218843	chr8:218842-218843	0.784196	-
chr11	13147	13148	chr11:13147-13148	0.787037	-
chr15	859259	859260	chr15:859259-859260	0.330415	+
chr9	231190	231191	chr9:231190-231191	0.401101	+
chr15	753697	753698	chr15:753697-753698	0.718519	-
chr2	290848	290849	chr2:290848-290849	0.655556	-
chr14	56983	56984	chr14:56983-56984	0.933333	-
chr10	609734	609735	chr10:609734-609735	0.58381	-
chr15	508804	508805	chr15:508804-508805	0.601323	-
chr6	168347	168348	chr6:168347-168348	0.532129	+
chr4	319558	319559	chr4:319558-319559	0.391443	-
chr4	736687	736688	chr4:736687-736688	0.586252	-
chr4	967736	967737	chr4:967736-967737	0.522865	+
chr2	528256	528257	chr2:528256-528257	0.435474	+
chr7	381443	381444	chr7:381443-381444	0.761646	+
chr13	804399	804400	chr13:804399-804400	0.318571	-
chr3	126039	126040	chr3:126039-126040	0.374583	-
chr14	300955	300956	chr14:300955-300956	0.7	+
chr11	518644	518645	chr11:518644-518645	0.939394	-
chr12	987685	987686	chr12:987685-987686	0.542591	+
chr4	1079502	1079503	chr4:1079502-1079503	0.461616	-
chr10	163691	163692	chr10:163691-163692	0.480153	-
chr13	600787	600788	chr13:600787-600788	0.434298	+
chr7	900688	900689	chr7:900688-900689	0.310073	-
chr4	338609	338610	chr4:338609-338610	0.491905	-
chr13	654999	655000	chr13:654999-655000	0.504757	+
chr2	372557	372558	chr2:372557-372558	0.372487	+
chr6	58394	58395	chr6:58394-58395	0.378777	-
chr13	473316	473317	chr13:473316-473317	0.455784	+
chr4	4824	4825	chr4:4824-4825	0.691033	+
chr12	393361	393362	chr12:393361-393362	0.767511	-
chr5	230012	230013	chr5:230012-230013	0.568531	-
chr15	447551	447552	chr15:447551-447552	0.683777	+
chr13	57537	57538	chr13:57537-57538	0.592578	+
chr6	255977	255978	chr6:255977-255978	0.625431	+
chr16	659454	659455	chr16:659454-659455	0.716065	+
chr3	126295	126296	chr3:126295-126296	0.444639	-
chr6	38392	38393	chr6:38392-38393	0.475	-
chr7	402443	402444	chr7:402443-402444	0.371173	-
chr10	619397	619398	chr10:619397-619398	0.438076	-
chr14	355950	355951	chr14:355950-355951	0.785822	-
chr5	208522	208523	chr5:208522-208523	0.25955	+
chr6	227463	227464	chr6:227463-227464	0.645552	-
chr2	278472	278473	chr2:278472-278473	0.865819	-
chr4	707109	707110	chr4:707109-707110	0.461347	+
chr15	331821	331822	chr15:331821-331822	0.437254	+
chr4	196743	196744	chr4:196743-196744	0.337327	+
chr15	420325	420326	chr15:420325-420326	0.495726	-
chr3	125705	125706	chr3:125705-125706	0.567216	-
chr16	98546	98547	chr16:98546-98547	0.541991	-
chr10	619097	619098	chr10:619097-619098	0.192386	-
chr11	140336	140337	chr11:140336-140337	0.732812	-
chr9	102829	102830	chr9:102829-102830	0.303795	+
chr4	240533	240534	chr4:240533-240534	0.140856	-
chr10	279130	279131	chr10:279130-279131	0.456995	+
chr4	583761	583762	chr4:583761-583762	0.67493	-
chr4	482798	482799	chr4:482798-482799	0.428127	+
chr12	777161	777162	chr12:777161-777162	0.373278	-
chr14	645144	645145	chr14:645144-645145	0.460955	-
chr16	659447	659448	chr16:659447-659448	0.439431	+
chr11	460126	460127	chr11:460126-460127	0.213233	-
chr16	895257	895258	chr16:895257-895258	0.708333	-
chr12	552853	552854	chr12:552853-552854	0.564574	+
chr13	461596	461597	chr13:461596-461597	0.396617	-
chr12	740564	740565	chr12:740564-740565	0.389817	-
chr13	293034	293035	chr13:293034-293035	0.361121	+
chr13	22896	22897	chr13:22896-22897	0.10294	-
chr11	67012	67013	chr11:67012-67013	0.677778	-
chr13	493075	493076	chr13:493075-493076	0.722222	+
chr16	528521	528522	chr16:528521-528522	0.660597	+
chr13	128893	128894	chr13:128893-128894	0.680556	-
chr11	351680	351681	chr11:351680-351681	0.576029	-
chr10	619611	619612	chr10:619611-619612	0.756791	-
chr11	19893	19894	chr11:19893-19894	0.805556	-
chr13	704537	704538	chr13:704537-704538	0.634921	-
chr11	248802	248803	chr11:248802-248803	0.851852	-
chr7	193135	193136	chr7:193135-193136	0.521212	-
chr5	456161	456162	chr5:456161-456162	0.608466	+
chr11	81884	81885	chr11:81884-81885	0.565881	-
chr8	377777	377778	chr8:377777-377778	0.52674	-
chr7	303490	303491	chr7:303490-303491	0.607137	-
chr14	571323	571324	chr14:571323-571324	0.479734	+
chr13	309154	309155	chr13:309154-309155	0.674282	+
chr4	577007	577008	chr4:577007-577008	0.735431	-
chr4	1448232	1448233	chr4:1448232-1448233	0.419196	-
chr13	613635	613636	chr13:613635-613636	0.662199	-
chr12	87338	87339	chr12:87338-87339	0.502084	+
chr2	405194	405195	chr2:405194-405195	0.244491	-
chr4	296453	296454	chr4:296453-296454	0.325397	+
chr8	114601	114602	chr8:114601-114602	0.55119	+
chr4	1046048	1046049	chr4:1046048-1046049	0.844444	-
chr14	209036	209037	chr14:209036-209037	0.491097	+
chr6	12263	12264	chr6:12263-12264	0.75	-
chr12	865606	865607	chr12:865606-865607	0.579365	+
chr4	328715	328716	chr4:328715-328716	0.445136	-
chr13	550761	550762	chr13:550761-550762	0.428614	+
chr14	571956	571957	chr14:571956-571957	0.276633	+
chr10	277239	277240	chr10:277239-277240	0.614112	+
chr12	194667	194668	chr12:194667-194668	0.877778	-
chr13	751007	751008	chr13:751007-751008	0.451491	+
chr11	626193	626194	chr11:626193-626194	0.532828	-
chr16	307659	307660	chr16:307659-307660	0.682064	+
chr11	531164	531165	chr11:531164-531165	0.429882	-
chr14	572000	572001	chr14:572000-572001	0.329531	+
chr13	751376	751377	chr13:751376-751377	0.593997	+
chr8	177625	177626	chr8:177625-177626	0.916667	+
chr13	599765	599766	chr13:599765-599766	0.506947	-
chr8	102813	102814	chr8:102813-102814	0.875146	+
chr16	567384	567385	chr16:567384-567385	0.413609	-
chr16	528544	528545	chr16:528544-528545	0.711081	+
chr16	528518	528519	chr16:528518-528519	0.321706	+
chr14	41176	41177	chr14:41176-41177	0.563655	-
chr7	42111	42112	chr7:42111-42112	0.585565	+
chr3	136576	136577	chr3:136576-136577	0.243441	-
chr14	342563	342564	chr14:342563-342564	0.872162	+
chr16	269262	269263	chr16:269262-269263	0.444995	-
chr11	428153	428154	chr11:428153-428154	0.623932	-
chr16	307555	307556	chr16:307555-307556	0.405157	+
chr15	339718	339719	chr15:339718-339719	0.334042	-
chr11	533687	533688	chr11:533687-533688	0.623959	-
chr16	148207	148208	chr16:148207-148208	0.541126	-
chr1	209171	209172	chr1:209171-209172	0.175265	+
chr15	1044883	1044884	chr15:1044883-1044884	0.569479	+
chr14	420686	420687	chr14:420686-420687	0.645196	-
chr2	248475	248476	chr2:248475-248476	0.615317	+
chr10	761563	761564	chr10:761563-761564	0.715593	-
chr12	880156	880157	chr12:880156-880157	0.738095	+
chr5	78585	78586	chr5:78585-78586	0.545813	+
chr16	30902	30903	chr16:30902-30903	0.42678	+
chr10	619497	619498	chr10:619497-619498	0.486258	-
chr2	405620	405621	chr2:405620-405621	0.421767	-
chr2	81600	81601	chr2:81600-81601	0.323032	-
chr13	253757	253758	chr13:253757-253758	0.263571	+
chr10	138408	138409	chr10:138408-138409	0.528317	-
chr10	619172	619173	chr10:619172-619173	0.542298	-
chr12	688124	688125	chr12:688124-688125	0.667842	+
chr15	158717	158718	chr15:158717-158718	0.356186	-
chr10	322011	322012	chr10:322011-322012	0.686869	-
chr14	425875	425876	chr14:425875-425876	0.397503	+
chr4	1173539	1173540	chr4:1173539-1173540	0.47037	-
chr2	165525	165526	chr2:165525-165526	0.740741	-
chr13	473015	473016	chr13:473015-473016	0.457604	+
chr13	375569	375570	chr13:375569-375570	0.617786	-
chr3	136780	136781	chr3:136780-136781	0.269384	-
chr13	489267	489268	chr13:489267-489268	0.584321	-
chr12	899001	899002	chr12:899001-899002	0.692424	-
chr6	130576	130577	chr6:130576-130577	0.459478	+
chr3	106014	106015	chr3:106014-106015	0.719048	+
chr11	25038	25039	chr11:25038-25039	0.643222	+
chr3	255723	255724	chr3:255723-255724	0.388268	+
chr10	670859	670860	chr10:670859-670860	0.42002	-
chr14	360957	360958	chr14:360957-360958	0.319507	+
chr13	119244	119245	chr13:119244-119245	0.405018	+
chr13	852174	852175	chr13:852174-852175	0.558398	+
chr16	561302	561303	chr16:561302-561303	0.531053	+
chr16	281193	281194	chr16:281193-281194	0.501649	+
chr4	225959	225960	chr4:225959-225960	0.441971	-
chr9	231561	231562	chr9:231561-231562	0.361437	+
chr4	878295	878296	chr4:878295-878296	0.584343	+
chr9	212095	212096	chr9:212095-212096	0.440844	-
chr12	798599	798600	chr12:798599-798600	0.639286	-
chr8	113422	113423	chr8:113422-113423	0.591631	+
chr4	1455288	1455289	chr4:1455288-1455289	0.722612	-
chr11	122360	122361	chr11:122360-122361	0.530122	+
chr4	736736	736737	chr4:736736-736737	0.461992	-
chr12	613076	613077	chr12:613076-613077	0.617666	+
chr11	640488	640489	chr11:640488-640489	0.592121	+
chr11	470587	470588	chr11:470587-470588	0.484896	-
chr13	392619	392620	chr13:392619-392620	0.542758	-
chr8	419498	419499	chr8:419498-419499	0.620579	-
chr14	619987	619988	chr14:619987-619988	0.479874	+
chr11	6481	6482	chr11:6481-6482	0.916667	-
chr13	176324	176325	chr13:176324-176325	0.571303	-
chr5	268378	268379	chr5:268378-268379	0.142901	-
chr4	25147	25148	chr4:25147-25148	0.738095	+
chr15	604968	604969	chr15:604968-604969	0.521589	-
chr13	675250	675251	chr13:675250-675251	0.798611	-
chr9	381995	381996	chr9:381995-381996	0.639421	-
chr4	514234	514235	chr4:514234-514235	0.447479	-
chr16	560685	560686	chr16:560685-560686	0.322579	+
chr7	569524	569525	chr7:569524-569525	0.381775	-
chr9	293065	293066	chr9:293065-293066	0.756951	-
chr2	721695	721696	chr2:721695-721696	0.750505	-
chr10	619707	619708	chr10:619707-619708	0.342538	-
chr8	38720	38721	chr8:38720-38721	0.833333	-
chr1	57139	57140	chr1:57139-57140	0.699211	+
chr15	373377	373378	chr15:373377-373378	0.300894	+
chr15	1038946	1038947	chr15:1038946-1038947	0.487302	-
chr5	540002	540003	chr5:540002-540003	0.770655	-
chr11	610671	610672	chr11:610671-610672	0.933333	+
chr2	413572	413573	chr2:413572-413573	0.833333	-
chr15	861416	861417	chr15:861416-861417	0.653704	-
chr7	1020152	1020153	chr7:1020152-1020153	0.420077	-
chr4	1194418	1194419	chr4:1194418-1194419	0.653439	-
chr7	395100	395101	chr7:395100-395101	0.539093	+
chr5	105926	105927	chr5:105926-105927	0.612298	+
chr10	277314	277315	chr10:277314-277315	0.495876	+
chr8	68016	68017	chr8:68016-68017	0.87963	-
chr4	185259	185260	chr4:185259-185260	0.349376	+
chr6	93053	93054	chr6:93053-93054	0.597255	-
chr11	400674	400675	chr11:400674-400675	0.587237	-
chr16	932608	932609	chr16:932608-932609	0.833333	-
chr16	840971	840972	chr16:840971-840972	0.459547	+
chr11	482701	482702	chr11:482701-482702	1	-
chr15	254004	254005	chr15:254004-254005	0.436197	-
chr15	521818	521819	chr15:521818-521819	0.472496	+
chr15	946061	946062	chr15:946061-946062	0.535958	+
chr4	181110	181111	chr4:181110-181111	0.685185	+
chr16	421732	421733	chr16:421732-421733	0.714815	+
chr2	447258	447259	chr2:447258-447259	1	-
chr13	41585	41586	chr13:41585-41586	0.577778	+
chr10	663940	663941	chr10:663940-663941	0.420313	+
chr8	376844	376845	chr8:376844-376845	0.428699	+
chr1	93833	93834	chr1:93833-93834	0.692177	-
chr10	619683	619684	chr10:619683-619684	0.332646	-
chr4	376265	376266	chr4:376265-376266	0.32869	+
chr7	940531	940532	chr7:940531-940532	0.503704	-
chr8	318165	318166	chr8:318165-318166	0.671795	+
chr5	557883	557884	chr5:557883-557884	0.34695	+
chr15	1046320	1046321	chr15:1046320-1046321	0.457767	+
chr8	84238	84239	chr8:84238-84239	0.660317	-
chr8	435268	435269	chr8:435268-435269	0.888889	-
chr13	127946	127947	chr13:127946-127947	0.531579	-
chr10	619584	619585	chr10:619584-619585	0.486411	-
chr5	555237	555238	chr5:555237-555238	0.609722	+
chr10	718220	718221	chr10:718220-718221	0.666132	-
chr4	38337	38338	chr4:38337-38338	0.611737	-
chr10	457162	457163	chr10:457162-457163	0.52381	-
chr10	663986	663987	chr10:663986-663987	0.343567	+
chr15	541522	541523	chr15:541522-541523	0.61948	-
chr3	125824	125825	chr3:125824-125825	0.300524	-
chr13	861796	861797	chr13:861796-861797	0.473746	-
chr13	400504	400505	chr13:400504-400505	0.483863	+
chr2	444056	444057	chr2:444056-444057	0.683333	+
chr16	600398	600399	chr16:600398-600399	0.683333	-
chr13	772050	772051	chr13:772050-772051	0.555556	-
chr8	489639	489640	chr8:489639-489640	0.376558	+
chr11	1752	1753	chr11:1752-1753	0.58438	+
chr12	559602	559603	chr12:559602-559603	0.612434	+
chr1	41928	41929	chr1:41928-41929	0.704975	+
chr3	125920	125921	chr3:125920-125921	0.430533	-
chr4	707115	707116	chr4:707115-707116	0.539297	+
chr7	904053	904054	chr7:904053-904054	0.202431	-
chr10	619635	619636	chr10:619635-619636	0.267119	-
chr15	694732	694733	chr15:694732-694733	0.5	+
chr9	199267	199268	chr9:199267-199268	0.677295	+
chr16	932237	932238	chr16:932237-932238	0.85	-
chr10	185626	185627	chr10:185626-185627	0.300307	-
chr16	837078	837079	chr16:837078-837079	0.512346	-
chr12	1032986	1032987	chr12:1032986-1032987	0.367436	+
chr12	856053	856054	chr12:856053-856054	0.59953	+
chr13	740216	740217	chr13:740216-740217	0.796296	-
chr16	327087	327088	chr16:327087-327088	0.378633	-
chr10	604628	604629	chr10:604628-604629	0.731481	+
chr12	503602	503603	chr12:503602-503603	0.640476	-
chr4	958611	958612	chr4:958611-958612	0.632964	+
chr10	619182	619183	chr10:619182-619183	0.286263	-
chr16	840710	840711	chr16:840710-840711	0.369346	+
chr16	116206	116207	chr16:116206-116207	0.312343	+
chr11	400731	400732	chr11:400731-400732	0.604167	-
chr7	314003	314004	chr7:314003-314004	0.516736	-
chr2	43559	43560	chr2:43559-43560	0.338199	-
chr15	267554	267555	chr15:267554-267555	0.857143	-
chr4	169250	169251	chr4:169250-169251	0.460978	-
chr15	121832	121833	chr15:121832-121833	0.578318	-
chr1	52228	52229	chr1:52228-52229	0.291743	-
chr11	138402	138403	chr11:138402-138403	0.518519	-
chr10	597302	597303	chr10:597302-597303	0.716667	-
chr11	113471	113472	chr11:113471-113472	0.875	-
chr13	146622	146623	chr13:146622-146623	0.916667	-
chr14	462647	462648	chr14:462647-462648	0.566667	-
chr13	260315	260316	chr13:260315-260316	0.445864	-
chr1	52050	52051	chr1:52050-52051	0.218861	-
chr10	589852	589853	chr10:589852-589853	0.437729	+
chr12	756415	756416	chr12:756415-756416	0.497572	-
chr7	366446	366447	chr7:366446-366447	0.461417	+
chr14	242702	242703	chr14:242702-242703	0.679712	-
chr10	717077	717078	chr10:717077-717078	0.601852	-
chr4	451660	451661	chr4:451660-451661	0.462245	+
chr4	920564	920565	chr4:920564-920565	0.525616	+
chr11	470651	470652	chr11:470651-470652	0.68365	-
chr2	285418	285419	chr2:285418-285419	0.761905	+
chr13	877544	877545	chr13:877544-877545	0.490942	-
chr15	485577	485578	chr15:485577-485578	0.833333	-
chr4	1482655	1482656	chr4:1482655-1482656	0.277407	-
chr4	205916	205917	chr4:205916-205917	0.791089	+
chr6	39306	39307	chr6:39306-39307	0.814815	-
chr15	609267	609268	chr15:609267-609268	0.471399	-
chr16	286246	286247	chr16:286246-286247	0.491342	-
chr14	584713	584714	chr14:584713-584714	0.229561	-
chr4	920574	920575	chr4:920574-920575	0.351975	+
chr10	71382	71383	chr10:71382-71383	0.506192	-
chr2	96350	96351	chr2:96350-96351	0.497801	-
chr14	771473	771474	chr14:771473-771474	0.704762	-
chr12	906896	906897	chr12:906896-906897	0.774949	+
chr12	649854	649855	chr12:649854-649855	0.437954	+
chr11	147868	147869	chr11:147868-147869	0.410933	-
chr3	122105	122106	chr3:122105-122106	0.525867	-
chr13	167410	167411	chr13:167410-167411	0.424399	+
chr10	762084	762085	chr10:762084-762085	0.350961	-
chr13	732926	732927	chr13:732926-732927	0.718074	+
chr14	227878	227879	chr14:227878-227879	0.564815	+
chr12	897678	897679	chr12:897678-897679	0.688462	+
chr5	405032	405033	chr5:405032-405033	0.766667	-
chr2	435170	435171	chr2:435170-435171	0.638889	+
chr14	544253	544254	chr14:544253-544254	0.230632	+
chr8	401767	401768	chr8:401767-401768	0.425918	-
chr10	703122	703123	chr10:703122-703123	0.458237	+
chr8	199223	199224	chr8:199223-199224	0.933333	+
chr5	485696	485697	chr5:485696-485697	0.726534	-
chr4	268770	268771	chr4:268770-268771	0.573815	-
chr8	377243	377244	chr8:377243-377244	0.60567	+
chr16	92568	92569	chr16:92568-92569	0.351104	-
chr15	997289	997290	chr15:997289-997290	0.439822	-
chr12	141516	141517	chr12:141516-141517	0.663041	+
chr12	215478	215479	chr12:215478-215479	0.61715	-
chr13	418805	418806	chr13:418805-418806	0.576019	-
chr3	125950	125951	chr3:125950-125951	0.260164	-
chr15	663773	663774	chr15:663773-663774	0.444317	-
chr2	452710	452711	chr2:452710-452711	0.888889	-
chr10	338657	338658	chr10:338657-338658	0.506713	-
chr16	611520	611521	chr16:611520-611521	0.864678	-
chr8	359439	359440	chr8:359439-359440	0.738095	-
chr2	130825	130826	chr2:130825-130826	0.491006	-
chr15	361825	361826	chr15:361825-361826	0.400205	+
chr12	540251	540252	chr12:540251-540252	0.652098	+
chr8	7487	7488	chr8:7487-7488	0.765382	+
chr10	412620	412621	chr10:412620-412621	0.580356	-
chr12	715943	715944	chr12:715943-715944	0.52584	-
chr13	472846	472847	chr13:472846-472847	0.577334	+
chr7	1061471	1061472	chr7:1061471-1061472	0.515121	-
chr7	608505	608506	chr7:608505-608506	0.45679	-
chr3	77306	77307	chr3:77306-77307	0.549797	-
chr11	161338	161339	chr11:161338-161339	0.474074	+
chr4	1389981	1389982	chr4:1389981-1389982	0.52727	-
chr8	42409	42410	chr8:42409-42410	0.566667	+
chr7	966979	966980	chr7:966979-966980	0.464333	-
chr15	848398	848399	chr15:848398-848399	0.616893	-
chr4	1437866	1437867	chr4:1437866-1437867	0.668044	-
chr9	47050	47051	chr9:47050-47051	0.407734	+
chr8	405236	405237	chr8:405236-405237	0.722222	+
chr7	107611	107612	chr7:107611-107612	0.736111	+
chr16	39385	39386	chr16:39385-39386	0.662105	+
chr4	615991	615992	chr4:615991-615992	0.415585	+
chr7	434855	434856	chr7:434855-434856	0.722222	-
chr12	874432	874433	chr12:874432-874433	0.377893	-
chr16	116215	116216	chr16:116215-116216	0.434409	+
chr14	638726	638727	chr14:638726-638727	0.407651	-
chr3	125669	125670	chr3:125669-125670	0.373871	-
chr13	489254	489255	chr13:489254-489255	0.388251	-
chr2	439557	439558	chr2:439557-439558	0.74998	+
chr11	400594	400595	chr11:400594-400595	0.609023	-
chr10	309395	309396	chr10:309395-309396	0.531282	+
chr16	655287	655288	chr16:655287-655288	0.294495	+
chr4	1249340	1249341	chr4:1249340-1249341	0.350253	-
chr12	740475	740476	chr12:740475-740476	0.208884	-
chr15	384876	384877	chr15:384876-384877	0.680057	-
chr10	168330	168331	chr10:168330-168331	0.494519	+
chr12	56691	56692	chr12:56691-56692	0.384335	-
chr12	520857	520858	chr12:520857-520858	0.450794	-
chr5	508588	508589	chr5:508588-508589	0.484596	-
chr13	489272	489273	chr13:489272-489273	0.431111	-
chr5	425979	425980	chr5:425979-425980	0.673232	+
chr4	1177100	1177101	chr4:1177100-1177101	0.683333	+
chr4	41250	41251	chr4:41250-41251	0.616883	+
chr14	271999	272000	chr14:271999-272000	0.389064	+
chr7	240266	240267	chr7:240266-240267	0.620915	-
chr4	1186373	1186374	chr4:1186373-1186374	0.353012	+
chr4	583825	583826	chr4:583825-583826	0.376628	-
chr15	558550	558551	chr15:558550-558551	1	-
chr7	314195	314196	chr7:314195-314196	0.673485	-
chr4	1036682	1036683	chr4:1036682-1036683	0.711111	+
chr4	970182	970183	chr4:970182-970183	0.299116	-
chr7	626735	626736	chr7:626735-626736	0.6438	-
chr14	425611	425612	chr14:425611-425612	0.326041	+
chr14	425800	425801	chr14:425800-425801	0.520372	+
chr13	361665	361666	chr13:361665-361666	0.474983	+
chr15	521825	521826	chr15:521825-521826	0.657122	+
chr7	479982	479983	chr7:479982-479983	0.42732	+
chr14	466944	466945	chr14:466944-466945	0.33792	+
chr9	363160	363161	chr9:363160-363161	0.888889	-
chr9	408392	408393	chr9:408392-408393	0.628122	+
chr14	48841	48842	chr14:48841-48842	0.722222	+
chr10	583495	583496	chr10:583495-583496	0.800855	-
chr11	583219	583220	chr11:583219-583220	0.670639	-
chr2	80494	80495	chr2:80494-80495	0.358088	-
chr4	1076439	1076440	chr4:1076439-1076440	0.58179	+
chr2	76345	76346	chr2:76345-76346	0.101655	-
chr4	967778	967779	chr4:967778-967779	0.35561	+
chr4	1115094	1115095	chr4:1115094-1115095	0.652778	-
chr1	51877	51878	chr1:51877-51878	0.619918	-
chr15	859442	859443	chr15:859442-859443	0.394616	+
chr4	169246	169247	chr4:169246-169247	0.480586	-
chr11	427391	427392	chr11:427391-427392	0.634584	-
chr2	76013	76014	chr2:76013-76014	0.376738	-
chr3	288608	288609	chr3:288608-288609	0.407407	+
chr5	293209	293210	chr5:293209-293210	0.607023	-
chr13	852170	852171	chr13:852170-852171	0.583832	+
chr16	20836	20837	chr16:20836-20837	0.885621	-
chr10	337344	337345	chr10:337344-337345	0.833333	-
chr10	43901	43902	chr10:43901-43902	0.457407	-
chr14	413742	413743	chr14:413742-413743	0.851852	+
chr2	492381	492382	chr2:492381-492382	0.422774	+
chr5	291451	291452	chr5:291451-291452	0.474363	-
chr16	570490	570491	chr16:570490-570491	0.690098	-
chr3	323221	323222	chr3:323221-323222	0.916667	-
chr11	506761	506762	chr11:506761-506762	0.557143	-
chr12	108470	108471	chr12:108470-108471	0.560847	+
chr7	440908	440909	chr7:440908-440909	0.295996	+
chr8	261434	261435	chr8:261434-261435	0.575166	-
chr4	1249050	1249051	chr4:1249050-1249051	0.416667	-
chr1	51797	51798	chr1:51797-51798	0.140118	-
chr13	400669	400670	chr13:400669-400670	0.343596	-
chr16	281349	281350	chr16:281349-281350	0.511455	+
chr13	489116	489117	chr13:489116-489117	0.462963	-
chr8	114502	114503	chr8:114502-114503	0.379928	+
chr4	1164199	1164200	chr4:1164199-1164200	0.331713	+
chr12	372978	372979	chr12:372978-372979	0.464815	-
chr11	78281	78282	chr11:78281-78282	0.315741	+
chr4	19403	19404	chr4:19403-19404	1	-
chr8	373161	373162	chr8:373161-373162	0.85641	-
chr6	22513	22514	chr6:22513-22514	0.616667	-
chr5	214665	214666	chr5:214665-214666	0.584473	-
chr12	656089	656090	chr12:656089-656090	0.382011	+
chr4	1174254	1174255	chr4:1174254-1174255	0.658333	-
chr9	393840	393841	chr9:393840-393841	0.483919	-
chr16	334100	334101	chr16:334100-334101	0.570062	-
chr14	325126	325127	chr14:325126-325127	0.625926	-
chr16	147305	147306	chr16:147305-147306	0.314605	+
chr14	571329	571330	chr14:571329-571330	0.573736	+
chr13	767954	767955	chr13:767954-767955	0.498917	-
chr4	783163	783164	chr4:783163-783164	0.2765	-
chr5	465293	465294	chr5:465293-465294	0.444444	+
chr5	135283	135284	chr5:135283-135284	0.568523	+
chr4	133949	133950	chr4:133949-133950	0.787187	-
chr5	558293	558294	chr5:558293-558294	0.5088	+
chr12	80865	80866	chr12:80865-80866	0.207066	-
chr14	638999	639000	chr14:638999-639000	0.67443	-
chr16	307252	307253	chr16:307252-307253	0.27672	+
chr4	1220761	1220762	chr4:1220761-1220762	0.657007	+
chr5	291637	291638	chr5:291637-291638	0.298914	-
chr14	536201	536202	chr14:536201-536202	0.354337	-
chr8	377195	377196	chr8:377195-377196	0.36904	+
chr16	330264	330265	chr16:330264-330265	0.550663	-
chr13	489222	489223	chr13:489222-489223	0.46634	-
chr10	665421	665422	chr10:665421-665422	0.671296	+
chr11	523871	523872	chr11:523871-523872	0.547456	+
chr2	80580	80581	chr2:80580-80581	0.290033	-
chr2	524688	524689	chr2:524688-524689	0.4779	+
chr3	50060	50061	chr3:50060-50061	0.413511	-
chr10	147846	147847	chr10:147846-147847	0.774074	+
chr14	23446	23447	chr14:23446-23447	0.435185	+
chr5	17750	17751	chr5:17750-17751	0.562771	+
chr14	208830	208831	chr14:208830-208831	0.698413	+
chr9	133162	133163	chr9:133162-133163	0.463095	+
chr12	419889	419890	chr12:419889-419890	1	-
chr7	23602	23603	chr7:23602-23603	0.916667	+
chr16	122436	122437	chr16:122436-122437	0.331858	+
chr3	20163	20164	chr3:20163-20164	0.534392	-
chr8	171565	171566	chr8:171565-171566	0.611583	+
chr2	253546	253547	chr2:253546-253547	0.46455	-
chr13	324793	324794	chr13:324793-324794	1	-
chr13	711175	711176	chr13:711175-711176	0.757087	-
chr5	403823	403824	chr5:403823-403824	0.39899	-
chr8	370368	370369	chr8:370368-370369	0.359976	+
chr6	204904	204905	chr6:204904-204905	0.442251	-
chr14	43481	43482	chr14:43481-43482	0.539744	+
chr13	862564	862565	chr13:862564-862565	0.382754	-
chr3	254652	254653	chr3:254652-254653	0.857143	+
chr16	841788	841789	chr16:841788-841789	0.420823	-
chr4	4049	4050	chr4:4049-4050	0.604167	+
chr13	373535	373536	chr13:373535-373536	0.736111	+
chr4	920966	920967	chr4:920966-920967	0.482388	+
chr1	145657	145658	chr1:145657-145658	0.543895	+
chr13	167581	167582	chr13:167581-167582	0.553683	+
chr13	361804	361805	chr13:361804-361805	0.603896	-
chr14	638638	638639	chr14:638638-638639	0.320411	-
chr8	365515	365516	chr8:365515-365516	0.472703	-
chr16	213311	213312	chr16:213311-213312	0.279207	+
chr13	497252	497253	chr13:497252-497253	0.636108	+
chr14	571614	571615	chr14:571614-571615	0.388464	+
chr4	584057	584058	chr4:584057-584058	0.569535	-
chr16	345332	345333	chr16:345332-345333	0.440172	-
chr15	115045	115046	chr15:115045-115046	0.366167	+
chr13	666436	666437	chr13:666436-666437	0.480784	+
chr9	426941	426942	chr9:426941-426942	0.677124	+
chr2	691733	691734	chr2:691733-691734	0.471306	-
chr5	242350	242351	chr5:242350-242351	0.319425	-
chr7	1070380	1070381	chr7:1070380-1070381	0.491525	+
chr7	220718	220719	chr7:220718-220719	0.501634	-
chr9	218823	218824	chr9:218823-218824	0.759259	-
chr4	494973	494974	chr4:494973-494974	0.513384	-
chr4	443597	443598	chr4:443597-443598	0.309259	+
chr9	231621	231622	chr9:231621-231622	0.412251	+
chr11	595326	595327	chr11:595326-595327	0.904762	-
chr4	516274	516275	chr4:516274-516275	0.320461	-
chr13	764019	764020	chr13:764019-764020	0.252095	+
chr12	878084	878085	chr12:878084-878085	0.568254	+
chr2	338914	338915	chr2:338914-338915	0.319223	-
chr10	755972	755973	chr10:755972-755973	1	+
chr15	555932	555933	chr15:555932-555933	0.72381	-
chr13	846586	846587	chr13:846586-846587	0.356725	+
chr2	275884	275885	chr2:275884-275885	0.469138	+
chr13	440104	440105	chr13:440104-440105	0.543638	-
chr16	269180	269181	chr16:269180-269181	0.617798	-
chr6	49472	49473	chr6:49472-49473	0.474747	-
chr5	463503	463504	chr5:463503-463504	0.354821	-
chr9	212102	212103	chr9:212102-212103	0.624267	-
chr11	490456	490457	chr11:490456-490457	0.628385	-
chr10	71008	71009	chr10:71008-71009	0.449014	-
chr10	185492	185493	chr10:185492-185493	0.414815	-
chr6	74686	74687	chr6:74686-74687	0.662698	-
chr3	263860	263861	chr3:263860-263861	0.241754	-
chr12	230458	230459	chr12:230458-230459	0.506804	-
chr14	638889	638890	chr14:638889-638890	0.268059	-
chr16	332487	332488	chr16:332487-332488	0.637867	+
chr15	114918	114919	chr15:114918-114919	0.387218	+
chr12	1035716	1035717	chr12:1035716-1035717	0.771429	+
chr9	92735	92736	chr9:92735-92736	0.643366	+
chr2	240166	240167	chr2:240166-240167	0.542944	+
chr13	613364	613365	chr13:613364-613365	0.540052	-
chr12	556055	556056	chr12:556055-556056	0.475397	+
chr2	526860	526861	chr2:526860-526861	0.456421	+
chr1	208634	208635	chr1:208634-208635	0.530764	+
chr16	239007	239008	chr16:239007-239008	0.571429	-
chr5	210136	210137	chr5:210136-210137	0.250615	+
chr4	1337525	1337526	chr4:1337525-1337526	0.424726	-
chr10	761639	761640	chr10:761639-761640	0.523892	-
chr10	140551	140552	chr10:140551-140552	0.352177	-
chr13	400674	400675	chr13:400674-400675	0.307674	-
chr10	450329	450330	chr10:450329-450330	0.369085	+
chr9	85712	85713	chr9:85712-85713	0.599567	+
chr15	514936	514937	chr15:514936-514937	0.285467	-
chr15	678210	678211	chr15:678210-678211	0.400075	+
chr13	675255	675256	chr13:675255-675256	0.434442	+
chr3	23535	23536	chr3:23535-23536	0.515152	-
chr2	249513	249514	chr2:249513-249514	0.490566	-
chr14	334196	334197	chr14:334196-334197	0.683544	-
chr9	420690	420691	chr9:420690-420691	0.526936	+
chr5	204297	204298	chr5:204297-204298	0.342401	+
chr11	85445	85446	chr11:85445-85446	0.478186	+
chr12	420013	420014	chr12:420013-420014	1	-
chr9	46906	46907	chr9:46906-46907	0.403478	+
chr13	299967	299968	chr13:299967-299968	0.374369	-
chr15	391156	391157	chr15:391156-391157	0.209035	+
chr4	1346577	1346578	chr4:1346577-1346578	0.421164	-
chr4	1012259	1012260	chr4:1012259-1012260	0.602177	-
chr15	1013540	1013541	chr15:1013540-1013541	0.628111	+
chr13	77736	77737	chr13:77736-77737	0.649371	-
chr14	571996	571997	chr14:571996-571997	0.489153	+
chr8	419494	419495	chr8:419494-419495	0.7555	-
chr16	656598	656599	chr16:656598-656599	0.568928	+
chr4	1494569	1494570	chr4:1494569-1494570	0.477083	-
chr4	1445712	1445713	chr4:1445712-1445713	0.472304	-
chr15	837908	837909	chr15:837908-837909	0.598485	-
chr6	168397	168398	chr6:168397-168398	0.519362	-
chr15	354475	354476	chr15:354475-354476	0.46	+
chr11	24275	24276	chr11:24275-24276	0.525231	+
chr7	437021	437022	chr7:437021-437022	0.522212	-
chr4	1174305	1174306	chr4:1174305-1174306	0.738095	-
chr7	849691	849692	chr7:849691-849692	0.601247	-
chr12	580964	580965	chr12:580964-580965	0.51663	+
chr4	736795	736796	chr4:736795-736796	0.566672	-
chr4	792862	792863	chr4:792862-792863	0.811111	+
chr15	74295	74296	chr15:74295-74296	0.793651	-
chr13	711277	711278	chr13:711277-711278	0.433716	-
chr2	784404	784405	chr2:784404-784405	0.533333	+
chr5	404455	404456	chr5:404455-404456	0.673611	-
chr13	361953	361954	chr13:361953-361954	0.504094	-
chr3	117221	117222	chr3:117221-117222	0.373062	+
chr4	1216216	1216217	chr4:1216216-1216217	0.72899	+
chr4	525156	525157	chr4:525156-525157	0.485047	+
chr10	157671	157672	chr10:157671-157672	0.437795	-
chr15	115659	115660	chr15:115659-115660	0.841039	-
chr13	361900	361901	chr13:361900-361901	0.561111	-
chr4	1232517	1232518	chr4:1232517-1232518	0.523679	-
chr15	380705	380706	chr15:380705-380706	0.743333	+
chr13	22529	22530	chr13:22529-22530	0.427778	-
chr14	367154	367155	chr14:367154-367155	0.385584	-
chr10	619576	619577	chr10:619576-619577	0.303873	-
chr11	144915	144916	chr11:144915-144916	0.805556	-
chr7	607955	607956	chr7:607955-607956	0.299384	-
chr16	18628	18629	chr16:18628-18629	0.520337	-
chr16	563730	563731	chr16:563730-563731	0.183332	+
chr4	1008505	1008506	chr4:1008505-1008506	0.267024	+
chr14	253853	253854	chr14:253853-253854	0.464321	+
chr15	997417	997418	chr15:997417-997418	0.220979	-
chr16	528379	528380	chr16:528379-528380	0.626227	+
chr4	226045	226046	chr4:226045-226046	0.287266	-
chr5	253528	253529	chr5:253528-253529	0.591667	-
chr4	1217687	1217688	chr4:1217687-1217688	0.587302	-
chr10	130952	130953	chr10:130952-130953	0.458874	-
chr7	772990	772991	chr7:772990-772991	0.431441	+
chr3	304853	304854	chr3:304853-304854	0.728605	-
chr13	86661	86662	chr13:86661-86662	0.631554	-
chr15	861606	861607	chr15:861606-861607	0.505682	-
chr3	333781	333782	chr3:333781-333782	0.423737	+
chr14	417569	417570	chr14:417569-417570	0.702951	-
chr3	136718	136719	chr3:136718-136719	0.391593	-
chr11	460071	460072	chr11:460071-460072	0.471624	-
chr6	89366	89367	chr6:89366-89367	0.72381	-
chr14	571833	571834	chr14:571833-571834	0.357018	+
chr13	808460	808461	chr13:808460-808461	0.394091	+
chr4	57661	57662	chr4:57661-57662	0.5384	+
chr16	221798	221799	chr16:221798-221799	0.493341	+
chr12	1054384	1054385	chr12:1054384-1054385	0.521078	-
chr12	372971	372972	chr12:372971-372972	0.479167	-
chr2	668365	668366	chr2:668365-668366	0.380154	-
chr12	905783	905784	chr12:905783-905784	0.566679	-
chr16	455125	455126	chr16:455125-455126	0.548903	-
chr16	873997	873998	chr16:873997-873998	0.616667	-
chr14	23424	23425	chr14:23424-23425	0.667328	+
chr8	219253	219254	chr8:219253-219254	0.459115	-
chr11	58618	58619	chr11:58618-58619	0.560185	-
chr13	480201	480202	chr13:480201-480202	0.557475	-
chr15	939706	939707	chr15:939706-939707	0.431481	+
chr2	385023	385024	chr2:385023-385024	0.421982	-
chr16	406497	406498	chr16:406497-406498	0.652783	-
chr10	157554	157555	chr10:157554-157555	0.41494	-
chr14	208512	208513	chr14:208512-208513	0.583333	+
chr15	583682	583683	chr15:583682-583683	0.469256	+
chr12	451530	451531	chr12:451530-451531	0.642328	-
chr14	208515	208516	chr14:208515-208516	0.533333	+
chr15	249151	249152	chr15:249151-249152	0.35818	+
chr10	285240	285241	chr10:285240-285241	0.668397	-
chr7	161661	161662	chr7:161661-161662	0.282396	-
chr14	375752	375753	chr14:375752-375753	0.933333	+
chr14	535679	535680	chr14:535679-535680	0.406363	-
chr14	233763	233764	chr14:233763-233764	0.367003	+
chr4	5330	5331	chr4:5330-5331	0.655881	+
chr8	65162	65163	chr8:65162-65163	0.673611	-
chr8	188962	188963	chr8:188962-188963	0.533333	-
chr4	857726	857727	chr4:857726-857727	0.654017	-
chr9	84455	84456	chr9:84455-84456	0.59596	-
chr14	222824	222825	chr14:222824-222825	0.464646	+
chr16	269103	269104	chr16:269103-269104	0.304117	-
chr14	585039	585040	chr14:585039-585040	0.439571	-
chr11	332205	332206	chr11:332205-332206	0.403066	-
chr3	116796	116797	chr3:116796-116797	0.715163	+
chr5	422434	422435	chr5:422434-422435	0.492801	+
chr10	655452	655453	chr10:655452-655453	0.577295	+
chr2	168344	168345	chr2:168344-168345	0.496411	+
chr1	148467	148468	chr1:148467-148468	0.165531	-
chr7	435354	435355	chr7:435354-435355	0.49697	-
chr4	696147	696148	chr4:696147-696148	0.56229	+
chr12	374117	374118	chr12:374117-374118	1	-
chr9	407933	407934	chr9:407933-407934	0.514947	+
chr2	246903	246904	chr2:246903-246904	0.185128	-
chr4	584115	584116	chr4:584115-584116	0.798592	-
chr16	640216	640217	chr16:640216-640217	0.545855	-
chr13	241948	241949	chr13:241948-241949	0.777778	+
chr2	256346	256347	chr2:256346-256347	0.426148	+
chr5	96788	96789	chr5:96788-96789	0.540404	+
chr13	122029	122030	chr13:122029-122030	0.644444	-
chr16	466150	466151	chr16:466150-466151	0.6	-
chr16	97322	97323	chr16:97322-97323	0.416541	+
chr15	353979	353980	chr15:353979-353980	0.491572	+
chr7	88316	88317	chr7:88316-88317	0.65059	-
chr4	4891	4892	chr4:4891-4892	0.641294	+
chr12	627106	627107	chr12:627106-627107	0.539031	+
chr14	639019	639020	chr14:639019-639020	0.456311	-
chr8	39080	39081	chr8:39080-39081	0.448756	-
chr13	419608	419609	chr13:419608-419609	0.458333	-
chr16	698647	698648	chr16:698647-698648	0.511905	-
chr5	143540	143541	chr5:143540-143541	0.434369	-
chr14	216488	216489	chr14:216488-216489	0.54475	-
chr8	180010	180011	chr8:180010-180011	0.452579	+
chr3	136919	136920	chr3:136919-136920	0.381425	-
chr13	111864	111865	chr13:111864-111865	0.706692	-
chr4	583974	583975	chr4:583974-583975	0.598704	-
chr11	331465	331466	chr11:331465-331466	0.447163	-
chr4	1437630	1437631	chr4:1437630-1437631	0.755751	-
chr9	381667	381668	chr9:381667-381668	0.589631	+
chr6	155356	155357	chr6:155356-155357	0.345269	+
chr13	473022	473023	chr13:473022-473023	0.295665	+
chr14	317945	317946	chr14:317945-317946	0.518108	-
chr12	839696	839697	chr12:839696-839697	0.124555	+
chr14	453893	453894	chr14:453893-453894	0.533333	+
chr7	161781	161782	chr7:161781-161782	0.305956	-
chr2	253552	253553	chr2:253552-253553	0.434921	-
chr7	641882	641883	chr7:641882-641883	0.654762	-
chr9	225958	225959	chr9:225958-225959	0.540204	-
chr2	96337	96338	chr2:96337-96338	0.353506	-
chr2	466345	466346	chr2:466345-466346	0.328549	+
chr12	452349	452350	chr12:452349-452350	0.525	-
chr15	921383	921384	chr15:921383-921384	0.471625	+
chr5	388730	388731	chr5:388730-388731	0.438587	-
chr2	400408	400409	chr2:400408-400409	0.575439	+
chr8	53541	53542	chr8:53541-53542	0.621032	-
chr10	724047	724048	chr10:724047-724048	0.707071	+
chr6	256202	256203	chr6:256202-256203	0.369689	+
chr4	1012507	1012508	chr4:1012507-1012508	0.403031	-
chr14	638721	638722	chr14:638721-638722	0.237433	-
chr2	319956	319957	chr2:319956-319957	0.544605	-
chr8	321908	321909	chr8:321908-321909	0.437607	+
chr11	453914	453915	chr11:453914-453915	0.293569	-
chr11	191431	191432	chr11:191431-191432	0.44619	-
chr16	57186	57187	chr16:57186-57187	0.370756	-
chr14	272809	272810	chr14:272809-272810	0.47385	+
chr4	1446834	1446835	chr4:1446834-1446835	0.523737	-
chr4	1420641	1420642	chr4:1420641-1420642	0.601732	-
chr4	776868	776869	chr4:776868-776869	0.442929	+
chr16	551736	551737	chr16:551736-551737	0.554953	+
chr4	736655	736656	chr4:736655-736656	0.294822	-
chr16	507619	507620	chr16:507619-507620	0.591336	+
chr2	80473	80474	chr2:80473-80474	0.342539	-
chr11	108891	108892	chr11:108891-108892	0.459021	+
chr12	1054034	1054035	chr12:1054034-1054035	0.511111	+
chr12	621627	621628	chr12:621627-621628	0.660847	+
chr10	412940	412941	chr10:412940-412941	0.392551	-
chr9	232087	232088	chr9:232087-232088	0.493961	+
chr8	534451	534452	chr8:534451-534452	0.806548	-
chr9	322558	322559	chr9:322558-322559	0.711111	-
chr7	1042437	1042438	chr7:1042437-1042438	0.563465	+
chr4	869503	869504	chr4:869503-869504	0.456349	-
chr2	270479	270480	chr2:270479-270480	0.63141	-
chr10	409856	409857	chr10:409856-409857	0.608466	-
chr8	377042	377043	chr8:377042-377043	0.468253	+
chr4	1011876	1011877	chr4:1011876-1011877	0.291246	+
chr4	1346605	1346606	chr4:1346605-1346606	0.433862	-
chr16	350768	350769	chr16:350768-350769	0.524042	+
chr13	196092	196093	chr13:196092-196093	0.363997	+
chr7	1019875	1019876	chr7:1019875-1019876	0.448196	+
chr9	133965	133966	chr9:133965-133966	0.487287	+
chr9	420796	420797	chr9:420796-420797	0.315804	+
chr7	844935	844936	chr7:844935-844936	0.933333	+
chr2	303429	303430	chr2:303429-303430	0.490476	+
chr12	967908	967909	chr12:967908-967909	0.432611	-
chr7	88258	88259	chr7:88258-88259	0.730742	+
chr16	906046	906047	chr16:906046-906047	0.522222	-
chr9	430124	430125	chr9:430124-430125	0.365079	-
chr4	668269	668270	chr4:668269-668270	0.47309	-
chr15	115011	115012	chr15:115011-115012	0.336152	+
chr10	516891	516892	chr10:516891-516892	0.409443	-
chr16	104454	104455	chr16:104454-104455	0.52747	-
chr7	569538	569539	chr7:569538-569539	0.392713	-
chr2	108808	108809	chr2:108808-108809	0.550189	+
chr16	285951	285952	chr16:285951-285952	0.356643	-
chr9	307878	307879	chr9:307878-307879	0.537198	-
chr13	862261	862262	chr13:862261-862262	0.359553	-
chr15	385895	385896	chr15:385895-385896	0.511111	-
chr3	106055	106056	chr3:106055-106056	0.650744	-
chr16	554266	554267	chr16:554266-554267	0.402331	-
chr1	208937	208938	chr1:208937-208938	0.599508	+
chr13	862516	862517	chr13:862516-862517	0.277905	-
chr2	97076	97077	chr2:97076-97077	0.492416	-
chr7	532359	532360	chr7:532359-532360	0.327366	+
chr16	77013	77014	chr16:77013-77014	0.39591	+
chr4	1322354	1322355	chr4:1322354-1322355	0.504215	+
chr2	66188	66189	chr2:66188-66189	0.519981	-
chr12	182558	182559	chr12:182558-182559	0.537382	-
chr13	711684	711685	chr13:711684-711685	0.381782	-
chr12	384705	384706	chr12:384705-384706	0.746032	-
chr14	184845	184846	chr14:184845-184846	0.530303	+
chr9	96135	96136	chr9:96135-96136	0.730556	-
chr11	88268	88269	chr11:88268-88269	0.392045	-
chr13	292793	292794	chr13:292793-292794	0.608586	+
chr9	102871	102872	chr9:102871-102872	0.374661	+
chr13	160862	160863	chr13:160862-160863	0.552707	-
chr8	340059	340060	chr8:340059-340060	0.799603	-
chr4	337077	337078	chr4:337077-337078	0.432482	+
chr10	74344	74345	chr10:74344-74345	0.583333	-
chr5	184050	184051	chr5:184050-184051	0.209471	+
chr11	164362	164363	chr11:164362-164363	0.523659	+
chr9	394027	394028	chr9:394027-394028	0.401172	-
chr2	76182	76183	chr2:76182-76183	0.486738	-
chr15	829994	829995	chr15:829994-829995	0.425926	+
chr15	933026	933027	chr15:933026-933027	0.604167	-
chr14	290243	290244	chr14:290243-290244	0.355266	-
chr16	216087	216088	chr16:216087-216088	0.532063	+
chr12	727762	727763	chr12:727762-727763	0.30681	+
chr16	25376	25377	chr16:25376-25377	0.342898	+
chr14	86710	86711	chr14:86710-86711	0.55	-
chr13	241943	241944	chr13:241943-241944	0.480057	+
chr10	262519	262520	chr10:262519-262520	0.478008	-
chr16	307640	307641	chr16:307640-307641	0.334343	+
chr12	839599	839600	chr12:839599-839600	0.466994	+
chr7	403066	403067	chr7:403066-403067	0.473701	-
chr1	96829	96830	chr1:96829-96830	0.667985	+
chr5	377279	377280	chr5:377279-377280	0.511823	-
chr14	572015	572016	chr14:572015-572016	0.165859	+
chr6	83114	83115	chr6:83114-83115	0.254236	+
chr4	109564	109565	chr4:109564-109565	0.470135	-
chr6	112957	112958	chr6:112957-112958	0.474991	+
chr16	845869	845870	chr16:845869-845870	0.45435	-
chr2	729648	729649	chr2:729648-729649	0.426768	+
chr7	1023424	1023425	chr7:1023424-1023425	0.429167	+
chr14	634426	634427	chr14:634426-634427	0.465553	-
chr10	476793	476794	chr10:476793-476794	0.755781	+
chr7	441434	441435	chr7:441434-441435	0.777778	-
chr10	655241	655242	chr10:655241-655242	0.441667	+
chr14	425616	425617	chr14:425616-425617	0.288233	+
chr14	568343	568344	chr14:568343-568344	0.373434	+
chr5	478886	478887	chr5:478886-478887	0.392361	-
chr10	761797	761798	chr10:761797-761798	0.555138	-
chr5	497739	497740	chr5:497739-497740	0.514815	-
chr5	510072	510073	chr5:510072-510073	0.416667	-
chr10	667295	667296	chr10:667295-667296	0.420046	+
chr6	113440	113441	chr6:113440-113441	0.771308	+
chr15	663752	663753	chr15:663752-663753	0.491071	-
chr7	708471	708472	chr7:708471-708472	0.671429	-
chr8	244887	244888	chr8:244887-244888	0.50267	+
chr15	687039	687040	chr15:687039-687040	0.846825	+
chr15	857391	857392	chr15:857391-857392	0.470284	+
chr4	221498	221499	chr4:221498-221499	0.475479	+
chr16	846041	846042	chr16:846041-846042	0.388523	-
chr9	394536	394537	chr9:394536-394537	0.504348	-
chr10	84859	84860	chr10:84859-84860	0.545635	+
chr4	1010542	1010543	chr4:1010542-1010543	0.733333	+
chr2	669630	669631	chr2:669630-669631	0.630952	-
chr4	728797	728798	chr4:728797-728798	0.356201	+
chr11	517677	517678	chr11:517677-517678	0.466667	-
chr4	962190	962191	chr4:962190-962191	0.601852	+
chr13	133000	133001	chr13:133000-133001	0.368254	-
chr13	324594	324595	chr13:324594-324595	0.888889	-
chr5	111681	111682	chr5:111681-111682	0.355992	+
chr7	569656	569657	chr7:569656-569657	0.557669	-
chr13	186971	186972	chr13:186971-186972	0.475628	+
chr2	357239	357240	chr2:357239-357240	0.722222	+
chr11	625856	625857	chr11:625856-625857	0.685185	+
chr4	737225	737226	chr4:737225-737226	0.625831	-
chr15	947250	947251	chr15:947250-947251	0.456099	-
chr7	821244	821245	chr7:821244-821245	0.629762	+
chr11	50815	50816	chr11:50815-50816	0.34974	+
chr16	570629	570630	chr16:570629-570630	0.310362	-
chr12	259483	259484	chr12:259483-259484	0.623543	+
chr1	208972	208973	chr1:208972-208973	0.336355	+
chr14	49873	49874	chr14:49873-49874	0.84127	-
chr9	61238	61239	chr9:61238-61239	0.722222	-
chr4	835347	835348	chr4:835347-835348	0.373664	+
chr8	323559	323560	chr8:323559-323560	0.612039	+
chr10	619406	619407	chr10:619406-619407	0.314508	-
chr8	394445	394446	chr8:394445-394446	0.472222	+
chr13	283146	283147	chr13:283146-283147	0.507672	+
chr16	934953	934954	chr16:934953-934954	0.8	-
chr7	739251	739252	chr7:739251-739252	0.570302	-
chr4	1494534	1494535	chr4:1494534-1494535	0.278788	-
chr5	43606	43607	chr5:43606-43607	0.290241	-
chr14	56921	56922	chr14:56921-56922	0.933333	-
chr12	191131	191132	chr12:191131-191132	0.548485	-
chr16	332460	332461	chr16:332460-332461	0.556777	+
chr12	867066	867067	chr12:867066-867067	0.604762	+
chr14	561037	561038	chr14:561037-561038	0.477802	-
chr9	423996	423997	chr9:423996-423997	0.888889	-
chr11	524067	524068	chr11:524067-524068	0.189359	+
chr11	57820	57821	chr11:57820-57821	0.570898	-
chr16	173566	173567	chr16:173566-173567	0.654072	+
chr12	452288	452289	chr12:452288-452289	0.417521	-
chr4	465958	465959	chr4:465958-465959	0.585389	+
chr3	142153	142154	chr3:142153-142154	0.933333	+
chr12	1057582	1057583	chr12:1057582-1057583	0.53814	-
chr13	583398	583399	chr13:583398-583399	0.538996	-
chr13	497506	497507	chr13:497506-497507	0.494048	-
chr13	611217	611218	chr13:611217-611218	0.694639	+
chr14	172939	172940	chr14:172939-172940	0.42238	+
chr5	257167	257168	chr5:257167-257168	0.556266	+
chr2	619348	619349	chr2:619348-619349	0.409255	-
chr4	995479	995480	chr4:995479-995480	0.697691	-
chr10	327525	327526	chr10:327525-327526	0.770588	+
chr16	417320	417321	chr16:417320-417321	0.275466	+
chr7	979484	979485	chr7:979484-979485	0.346552	-
chr4	337012	337013	chr4:337012-337013	0.384947	+
chr12	181124	181125	chr12:181124-181125	0.738095	-
chr11	255385	255386	chr11:255385-255386	0.488333	-
chr12	785122	785123	chr12:785122-785123	0.500653	+
chr14	342776	342777	chr14:342776-342777	0.45281	+
chr13	247616	247617	chr13:247616-247617	0.5	+
chr4	1115378	1115379	chr4:1115378-1115379	0.694444	-
chr7	161602	161603	chr7:161602-161603	0.45651	-
chr4	603968	603969	chr4:603968-603969	0.657422	-
chr6	142874	142875	chr6:142874-142875	0.376433	-
chr2	585515	585516	chr2:585515-585516	0.40366	+
chr2	150243	150244	chr2:150243-150244	0.577885	-
chr13	512284	512285	chr13:512284-512285	0.415647	-
chr13	795827	795828	chr13:795827-795828	0.481002	-
chr13	680036	680037	chr13:680036-680037	0.352542	-
chr12	384108	384109	chr12:384108-384109	0.514815	-
chr13	225282	225283	chr13:225282-225283	0.944444	-
chr11	530230	530231	chr11:530230-530231	0.722222	+
chr14	120589	120590	chr14:120589-120590	0.746865	-
chr12	431180	431181	chr12:431180-431181	0.650794	+
chr5	280944	280945	chr5:280944-280945	0.416122	-
chr3	126011	126012	chr3:126011-126012	0.28837	-
chr5	148332	148333	chr5:148332-148333	0.556566	+
chr12	152286	152287	chr12:152286-152287	0.686869	+
chr15	447451	447452	chr15:447451-447452	0.356929	+
chr9	352348	352349	chr9:352348-352349	0.497992	+
chr16	560659	560660	chr16:560659-560660	0.396864	+
chr5	109857	109858	chr5:109857-109858	0.527151	-
chr2	80574	80575	chr2:80574-80575	0.209655	-
chr4	644947	644948	chr4:644947-644948	0.309634	+
chr15	899662	899663	chr15:899662-899663	0.520321	+
chr5	267153	267154	chr5:267153-267154	0.579341	-
chr3	263600	263601	chr3:263600-263601	0.607234	+
chr6	107423	107424	chr6:107423-107424	0.372745	-
chr2	486774	486775	chr2:486774-486775	0.436735	-
chr9	102893	102894	chr9:102893-102894	0.348141	+
chr4	783159	783160	chr4:783159-783160	0.321779	-
chr4	43118	43119	chr4:43118-43119	0.576634	-
chr14	281708	281709	chr14:281708-281709	0.439729	-
chr11	442867	442868	chr11:442867-442868	0.71358	-
chr14	322955	322956	chr14:322955-322956	0.64169	-
chr16	308297	308298	chr16:308297-308298	0.414372	-
chr2	42652	42653	chr2:42652-42653	0.486772	-
chr15	676260	676261	chr15:676260-676261	0.526583	-
chr16	170281	170282	chr16:170281-170282	0.535138	+
chr10	730617	730618	chr10:730617-730618	1	-
chr8	7888	7889	chr8:7888-7889	0.39554	+
chr13	660749	660750	chr13:660749-660750	0.583333	-
chr4	736694	736695	chr4:736694-736695	0.30848	-
chr12	814352	814353	chr12:814352-814353	0.328504	+
chr16	203442	203443	chr16:203442-203443	0.468642	-
chr4	1186699	1186700	chr4:1186699-1186700	0.833333	+
chr14	6269	6270	chr14:6269-6270	0.788889	-
chr12	274252	274253	chr12:274252-274253	0.511111	-
chr6	63120	63121	chr6:63120-63121	0.375002	-
chr16	334825	334826	chr16:334825-334826	0.40695	-
chr16	697811	697812	chr16:697811-697812	0.77026	-
chr13	253492	253493	chr13:253492-253493	0.294963	+
chr10	592855	592856	chr10:592855-592856	0.781971	-
chr14	253393	253394	chr14:253393-253394	0.583333	+
chr5	558258	558259	chr5:558258-558259	0.245102	+
chr7	314007	314008	chr7:314007-314008	0.529848	-
chr16	600936	600937	chr16:600936-600937	0.64679	-
chr4	1007360	1007361	chr4:1007360-1007361	0.426587	+
chr2	668261	668262	chr2:668261-668262	0.484088	-
chr12	387984	387985	chr12:387984-387985	0.656349	+
chr3	55652	55653	chr3:55652-55653	0.396179	+
chr7	394914	394915	chr7:394914-394915	0.497165	+
chr6	252573	252574	chr6:252573-252574	0.583214	-
chr9	86881	86882	chr9:86881-86882	0.466841	+
chr9	115954	115955	chr9:115954-115955	0.529981	-
chr14	71065	71066	chr14:71065-71066	0.884594	-
chr4	121724	121725	chr4:121724-121725	0.302124	+
chr10	14331	14332	chr10:14331-14332	0.694444	+
chr13	241667	241668	chr13:241667-241668	0.619048	+
chr15	556587	556588	chr15:556587-556588	0.356515	-
chr10	194486	194487	chr10:194486-194487	0.444139	+
chr13	140407	140408	chr13:140407-140408	0.578305	+
chr14	638701	638702	chr14:638701-638702	0.43467	-
chr5	141137	141138	chr5:141137-141138	0.584149	-
chr16	350763	350764	chr16:350763-350764	0.264157	+
chr9	113005	113006	chr9:113005-113006	0.530983	+
chr13	616330	616331	chr13:616330-616331	0.79798	-
chr12	544368	544369	chr12:544368-544369	0.589526	-
chr12	850903	850904	chr12:850903-850904	0.514597	+
chr11	320508	320509	chr11:320508-320509	0.392303	+
chr13	45659	45660	chr13:45659-45660	0.777778	+
chr15	981948	981949	chr15:981948-981949	0.75	-
chr5	328914	328915	chr5:328914-328915	0.60877	+
chr2	80702	80703	chr2:80702-80703	0.299052	-
chr10	285775	285776	chr10:285775-285776	0.463675	-
chr4	1220638	1220639	chr4:1220638-1220639	0.638889	-
chr4	576989	576990	chr4:576989-576990	0.64702	-
chr7	91502	91503	chr7:91502-91503	0.613889	+
chr13	524947	524948	chr13:524947-524948	0.515152	-
chr4	783169	783170	chr4:783169-783170	0.327752	-
chr15	675875	675876	chr15:675875-675876	0.397189	+
chr4	1009971	1009972	chr4:1009971-1009972	0.502479	+
chr7	595769	595770	chr7:595769-595770	0.632581	-
chr15	295624	295625	chr15:295624-295625	0.418586	+
chr13	339399	339400	chr13:339399-339400	0.491667	-
chr14	268376	268377	chr14:268376-268377	0.404155	-
chr8	156725	156726	chr8:156725-156726	0.299145	+
chr4	835286	835287	chr4:835286-835287	0.560878	+
chr11	80918	80919	chr11:80918-80919	0.444042	-
chr11	523713	523714	chr11:523713-523714	0.504884	+
chr15	765882	765883	chr15:765882-765883	0.473665	-
chr15	457503	457504	chr15:457503-457504	0.544643	-
chr10	760003	760004	chr10:760003-760004	0.666667	+
chr4	1126701	1126702	chr4:1126701-1126702	0.44302	+
chr11	540949	540950	chr11:540949-540950	0.372547	-
chr15	690221	690222	chr15:690221-690222	0.465196	+
chr14	425721	425722	chr14:425721-425722	0.32882	+
chr9	46909	46910	chr9:46909-46910	0.337315	+
chr16	726429	726430	chr16:726429-726430	0.338452	-
chr8	136163	136164	chr8:136163-136164	0.518465	+
chr16	406484	406485	chr16:406484-406485	0.741363	+
chr7	1031808	1031809	chr7:1031808-1031809	0.494054	+
chr5	404517	404518	chr5:404517-404518	0.563283	-
chr16	331964	331965	chr16:331964-331965	0.574675	+
chr10	274287	274288	chr10:274287-274288	0.642857	-
chr12	169515	169516	chr12:169515-169516	0.438889	-
chr5	262645	262646	chr5:262645-262646	0.539068	-
chr7	845315	845316	chr7:845315-845316	0.742857	+
chr12	334107	334108	chr12:334107-334108	0.517298	-
chr4	35972	35973	chr4:35972-35973	0.544282	+
chr15	163955	163956	chr15:163955-163956	0.383333	+
chr15	371705	371706	chr15:371705-371706	0.49561	+
chr9	1388	1389	chr9:1388-1389	0.475397	-
chr12	255475	255476	chr12:255475-255476	0.650794	+
chr14	619840	619841	chr14:619840-619841	0.503413	+
chr7	128246	128247	chr7:128246-128247	0.295622	-
chr7	221316	221317	chr7:221316-221317	0.907051	-
chr9	172357	172358	chr9:172357-172358	0.940476	-
chr11	557451	557452	chr11:557451-557452	0.6	+
chr10	633127	633128	chr10:633127-633128	0.655556	+
chr12	384224	384225	chr12:384224-384225	0.614478	-
chr4	579034	579035	chr4:579034-579035	0.353559	+
chr11	326049	326050	chr11:326049-326050	0.763212	-
chr13	861809	861810	chr13:861809-861810	0.323487	-
chr13	896521	896522	chr13:896521-896522	1	-
chr10	483070	483071	chr10:483070-483071	0.403704	-
chr8	210681	210682	chr8:210681-210682	0.690476	-
chr1	208379	208380	chr1:208379-208380	0.621782	+
chr15	339587	339588	chr15:339587-339588	0.696413	-
chr13	665993	665994	chr13:665993-665994	0.520642	+
chr16	563573	563574	chr16:563573-563574	0.407377	+
chr12	102839	102840	chr12:102839-102840	0.569239	-
chr13	599503	599504	chr13:599503-599504	0.41108	+
chr4	1394130	1394131	chr4:1394130-1394131	0.438889	+
chr15	94865	94866	chr15:94865-94866	0.848485	-
chr8	253494	253495	chr8:253494-253495	0.84127	-
chr4	669868	669869	chr4:669868-669869	0.263152	+
chr4	400135	400136	chr4:400135-400136	0.424525	-
chr6	175872	175873	chr6:175872-175873	0.55743	-
chr8	340130	340131	chr8:340130-340131	0.681319	-
chr4	115434	115435	chr4:115434-115435	0.502469	+
chr2	563820	563821	chr2:563820-563821	0.646829	-
chr12	448305	448306	chr12:448305-448306	0.617651	-
chr7	26783	26784	chr7:26783-26784	0.410928	-
chr16	733846	733847	chr16:733846-733847	0.506833	-
chr7	440482	440483	chr7:440482-440483	0.388889	+
chr15	837554	837555	chr15:837554-837555	0.546932	-
chr4	416534	416535	chr4:416534-416535	0.580966	-
chr4	750160	750161	chr4:750160-750161	0.49359	+
chr7	287768	287769	chr7:287768-287769	0.849206	-
chr16	560864	560865	chr16:560864-560865	0.62753	+
chr5	479191	479192	chr5:479191-479192	0.713072	-
chr16	748319	748320	chr16:748319-748320	0.430572	+
chr6	22565	22566	chr6:22565-22566	0.731481	-
chr11	620694	620695	chr11:620694-620695	0.399084	+
chr14	728802	728803	chr14:728802-728803	0.402085	-
chr9	432783	432784	chr9:432783-432784	0.48955	-
chr12	378289	378290	chr12:378289-378290	0.355004	+
chr9	282665	282666	chr9:282665-282666	0.664192	+
chr5	32033	32034	chr5:32033-32034	0.369941	+
chr4	1358079	1358080	chr4:1358079-1358080	0.475224	-
chr13	843670	843671	chr13:843670-843671	0.564436	+
chr5	210719	210720	chr5:210719-210720	0.116902	+
chr9	59378	59379	chr9:59378-59379	0.750794	+
chr8	337059	337060	chr8:337059-337060	0.619785	+
chr14	208260	208261	chr14:208260-208261	0.822222	+
chr2	644231	644232	chr2:644231-644232	0.525321	-
chr4	702678	702679	chr4:702678-702679	0.630952	+
chr14	126101	126102	chr14:126101-126102	0.441238	+
chr2	435754	435755	chr2:435754-435755	0.531797	+
chr2	76337	76338	chr2:76337-76338	0.2605	-
chr11	23945	23946	chr11:23945-23946	0.557956	+
chr5	265653	265654	chr5:265653-265654	0.566667	-
chr12	452197	452198	chr12:452197-452198	0.566667	-
chr7	306749	306750	chr7:306749-306750	0.464209	+
chr13	332915	332916	chr13:332915-332916	0.549959	-
chr14	630127	630128	chr14:630127-630128	0.550475	+
chr4	537210	537211	chr4:537210-537211	0.712542	-
chr14	322971	322972	chr14:322971-322972	0.533616	-
chr7	1048817	1048818	chr7:1048817-1048818	0.374677	+
chr16	644233	644234	chr16:644233-644234	0.76	+
chr7	569573	569574	chr7:569573-569574	0.317298	-
chr8	362919	362920	chr8:362919-362920	0.487851	+
chr16	728025	728026	chr16:728025-728026	0.525926	-
chr11	417039	417040	chr11:417039-417040	0.261655	+
chr13	361763	361764	chr13:361763-361764	0.518648	-
chr3	245016	245017	chr3:245016-245017	0.744444	+
chr13	301908	301909	chr13:301908-301909	0.675203	-
chr15	547983	547984	chr15:547983-547984	0.403591	+
chr6	252923	252924	chr6:252923-252924	0.566682	-
chr9	383898	383899	chr9:383898-383899	0.525132	+
chr15	468433	468434	chr15:468433-468434	0.382046	+
chr13	152746	152747	chr13:152746-152747	0.502976	+
chr10	598108	598109	chr10:598108-598109	0.595238	-
chr15	404248	404249	chr15:404248-404249	0.463533	+
chr4	737157	737158	chr4:737157-737158	0.670496	-
chr12	1026729	1026730	chr12:1026729-1026730	0.433333	+
chr10	591755	591756	chr10:591755-591756	0.389061	-
chr5	210512	210513	chr5:210512-210513	0.398058	+
chr13	288562	288563	chr13:288562-288563	0.308931	+
chr14	645199	645200	chr14:645199-645200	0.539413	-
chr4	639508	639509	chr4:639508-639509	0.397877	-
chr15	557065	557066	chr15:557065-557066	0.549218	-
chr4	221527	221528	chr4:221527-221528	0.512983	+
chr12	986839	986840	chr12:986839-986840	0.637821	+
chr10	163822	163823	chr10:163822-163823	0.4299	-
chr12	87415	87416	chr12:87415-87416	0.468801	+
chr16	390513	390514	chr16:390513-390514	0.822222	-
chr5	500182	500183	chr5:500182-500183	0.363475	-
chr2	500131	500132	chr2:500131-500132	0.696914	+
chr4	280585	280586	chr4:280585-280586	0.577778	-
chr7	303299	303300	chr7:303299-303300	0.49596	+
chr12	185741	185742	chr12:185741-185742	0.634257	-
chr2	779921	779922	chr2:779921-779922	0.698232	+
chr13	129242	129243	chr13:129242-129243	0.833333	-
chr11	6315	6316	chr11:6315-6316	0.888889	-
chr3	126077	126078	chr3:126077-126078	0.412491	-
chr8	376891	376892	chr8:376891-376892	0.341419	+
chr14	736785	736786	chr14:736785-736786	0.888889	+
chr12	180419	180420	chr12:180419-180420	0.916667	-
chr4	707158	707159	chr4:707158-707159	0.269723	+
chr9	349992	349993	chr9:349992-349993	0.461111	+
chr15	582983	582984	chr15:582983-582984	0.410909	+
chr7	136629	136630	chr7:136629-136630	0.494268	+
chr2	76187	76188	chr2:76187-76188	0.330903	-
chr2	359456	359457	chr2:359456-359457	0.760684	-
chr12	452092	452093	chr12:452092-452093	0.703704	-
chr16	616355	616356	chr16:616355-616356	0.390909	-
chr14	96236	96237	chr14:96236-96237	0.722222	+
chr12	180860	180861	chr12:180860-180861	0.778307	-
chr15	581272	581273	chr15:581272-581273	0.785714	-
chr12	928461	928462	chr12:928461-928462	0.648148	+
chr13	210014	210015	chr13:210014-210015	0.426896	+
chr12	1012576	1012577	chr12:1012576-1012577	0.534982	+
chr15	644928	644929	chr15:644928-644929	0.389658	-
chr11	447851	447852	chr11:447851-447852	0.38538	-
chr13	397704	397705	chr13:397704-397705	0.441392	+
chr7	364213	364214	chr7:364213-364214	0.35947	+
chr15	65230	65231	chr15:65230-65231	0.547875	-
chr10	194491	194492	chr10:194491-194492	0.409931	+
chr7	1048561	1048562	chr7:1048561-1048562	0.502419	+
chr14	261241	261242	chr14:261241-261242	0.75974	+
chr12	451617	451618	chr12:451617-451618	0.676984	-
chr15	837404	837405	chr15:837404-837405	0.383442	-
chr14	404763	404764	chr14:404763-404764	0.393511	+
chr16	248355	248356	chr16:248355-248356	0.537993	+
chr7	845248	845249	chr7:845248-845249	0.672619	-
chr5	403928	403929	chr5:403928-403929	0.463644	-
chr15	240461	240462	chr15:240461-240462	0.601832	+
chr15	131896	131897	chr15:131896-131897	0.35454	-
chr12	701048	701049	chr12:701048-701049	0.513118	-
chr5	210585	210586	chr5:210585-210586	0.732429	+
chr14	208609	208610	chr14:208609-208610	0.406481	+
chr4	795675	795676	chr4:795675-795676	0.395531	-
chr14	753943	753944	chr14:753943-753944	0.572526	-
chr9	46912	46913	chr9:46912-46913	0.414846	+
chr16	180527	180528	chr16:180527-180528	0.547228	+
chr11	149148	149149	chr11:149148-149149	1	-
chr11	487343	487344	chr11:487343-487344	0.398039	+
chr7	35860	35861	chr7:35860-35861	0.369231	+
chr8	401806	401807	chr8:401806-401807	0.765873	+
chr15	775962	775963	chr15:775962-775963	0.390079	+
chr11	140223	140224	chr11:140223-140224	0.439815	-
chr14	235556	235557	chr14:235556-235557	0.652778	-
chr2	589472	589473	chr2:589472-589473	0.461064	+
chr4	1306873	1306874	chr4:1306873-1306874	0.371836	+
chr5	246748	246749	chr5:246748-246749	0.569963	-
chr15	663395	663396	chr15:663395-663396	0.543434	-
chr13	896488	896489	chr13:896488-896489	1	-
chr12	111202	111203	chr12:111202-111203	1	-
chr11	144256	144257	chr11:144256-144257	0.592593	-
chr14	535690	535691	chr14:535690-535691	0.2062	-
chr11	506838	506839	chr11:506838-506839	0.542271	-
chr15	213129	213130	chr15:213129-213130	0.814759	-
chr15	81410	81411	chr15:81410-81411	0.39988	+
chr15	814986	814987	chr15:814986-814987	0.40506	-
chr14	46176	46177	chr14:46176-46177	0.493928	+
chr11	503182	503183	chr11:503182-503183	0.319713	-
chr12	338183	338184	chr12:338183-338184	0.585714	-
chr12	718778	718779	chr12:718778-718779	0.701587	+
chr7	886117	886118	chr7:886117-886118	0.655281	-
chr10	619082	619083	chr10:619082-619083	0.346468	-
chr11	81874	81875	chr11:81874-81875	0.495287	-
chr5	153467	153468	chr5:153467-153468	0.402454	-
chr4	1319460	1319461	chr4:1319460-1319461	0.662698	-
chr9	82139	82140	chr9:82139-82140	0.504971	-
chr15	608982	608983	chr15:608982-608983	0.56746	-
chr13	583338	583339	chr13:583338-583339	0.705128	-
chr11	392801	392802	chr11:392801-392802	0.377124	+
chr5	499257	499258	chr5:499257-499258	1	-
chr15	255838	255839	chr15:255838-255839	0.5	-
chr10	730388	730389	chr10:730388-730389	1	-
chr10	559702	559703	chr10:559702-559703	0.512554	-
chr16	51627	51628	chr16:51627-51628	0.626989	+
chr10	480972	480973	chr10:480972-480973	0.513784	-
chr14	40905	40906	chr14:40905-40906	0.353608	-
chr4	225965	225966	chr4:225965-225966	0.419234	-
chr4	783156	783157	chr4:783156-783157	0.0963104	-
chr10	465005	465006	chr10:465005-465006	0.363756	+
chr7	252460	252461	chr7:252460-252461	0.666667	+
chr4	1447045	1447046	chr4:1447045-1447046	0.594907	-
chr5	21092	21093	chr5:21092-21093	0.366006	+
chr14	316752	316753	chr14:316752-316753	0.823211	+
chr4	1199927	1199928	chr4:1199927-1199928	0.803813	-
chr10	673679	673680	chr10:673679-673680	0.487778	-
chr13	530118	530119	chr13:530118-530119	0.342152	-
chr5	46192	46193	chr5:46192-46193	0.244418	-
chr4	496398	496399	chr4:496398-496399	0.435449	-
chr5	478957	478958	chr5:478957-478958	0.682122	-
chr13	361949	361950	chr13:361949-361950	0.734503	-
chr12	113497	113498	chr12:113497-113498	0.502304	-
chr13	276321	276322	chr13:276321-276322	0.614286	-
chr4	1459435	1459436	chr4:1459435-1459436	0.51692	-
chr1	208571	208572	chr1:208571-208572	0.512037	+
chr5	404832	404833	chr5:404832-404833	0.719577	-
chr12	520149	520150	chr12:520149-520150	0.548139	-
chr11	393093	393094	chr11:393093-393094	0.557075	+
chr2	632536	632537	chr2:632536-632537	0.737374	-
chr10	472198	472199	chr10:472198-472199	0.498006	+
chr4	736741	736742	chr4:736741-736742	0.309626	-
chr8	72630	72631	chr8:72630-72631	0.377778	-
chr8	376782	376783	chr8:376782-376783	0.495859	+
chr4	1077798	1077799	chr4:1077798-1077799	0.809524	-
chr14	666915	666916	chr14:666915-666916	0.462889	-
chr12	56628	56629	chr12:56628-56629	0.351175	-
chr14	396298	396299	chr14:396298-396299	0.568543	+
chr4	881610	881611	chr4:881610-881611	0.307046	-
chr5	480220	480221	chr5:480220-480221	0.866667	-
chr13	242046	242047	chr13:242046-242047	1	-
chr12	368038	368039	chr12:368038-368039	0.534464	-
chr4	639290	639291	chr4:639290-639291	0.182738	-
chr15	28962	28963	chr15:28962-28963	0.77381	-
chr7	303290	303291	chr7:303290-303291	0.648485	+
chr11	351687	351688	chr11:351687-351688	0.35438	-
chr5	143576	143577	chr5:143576-143577	0.440457	-
chr14	357995	357996	chr14:357995-357996	0.808333	+
chr11	266141	266142	chr11:266141-266142	0.229845	+
chr16	589788	589789	chr16:589788-589789	0.385993	-
chr16	561548	561549	chr16:561548-561549	0.335315	+
chr12	786036	786037	chr12:786036-786037	0.698006	-
chr4	35931	35932	chr4:35931-35932	0.384793	+
chr13	19631	19632	chr13:19631-19632	0.53338	-
chr4	1107907	1107908	chr4:1107907-1107908	0.697222	-
chr4	1456018	1456019	chr4:1456018-1456019	0.75	-
chr16	637323	637324	chr16:637323-637324	0.347171	+
chr13	434097	434098	chr13:434097-434098	0.424476	-
chr11	470443	470444	chr11:470443-470444	0.815473	-
chr5	484114	484115	chr5:484114-484115	0.888889	+
chr15	28657	28658	chr15:28657-28658	0.664021	-
chr8	293768	293769	chr8:293768-293769	0.365367	-
chr16	417417	417418	chr16:417417-417418	0.531574	+
chr7	569412	569413	chr7:569412-569413	0.437572	-
chr5	78337	78338	chr5:78337-78338	0.481481	+
chr10	646144	646145	chr10:646144-646145	0.566667	-
chr13	599572	599573	chr13:599572-599573	0.501326	-
chr15	346484	346485	chr15:346484-346485	0.54921	+
chr14	494572	494573	chr14:494572-494573	0.469461	-
chr9	104086	104087	chr9:104086-104087	0.55787	-
chr2	308802	308803	chr2:308802-308803	0.529101	-
chr14	557577	557578	chr14:557577-557578	0.603588	+
chr4	1232538	1232539	chr4:1232538-1232539	0.283255	-
chr8	220641	220642	chr8:220641-220642	0.340123	-
chr16	841607	841608	chr16:841607-841608	0.314854	-
chr7	247036	247037	chr7:247036-247037	0.633442	-
chr12	776748	776749	chr12:776748-776749	0.178462	-
chr14	235632	235633	chr14:235632-235633	0.730159	-
chr13	102022	102023	chr13:102022-102023	0.432937	+
chr13	751122	751123	chr13:751122-751123	0.345022	+
chr8	246418	246419	chr8:246418-246419	0.722222	+
chr5	425116	425117	chr5:425116-425117	0.75	-
chr7	735377	735378	chr7:735377-735378	0.532731	+
chr4	134010	134011	chr4:134010-134011	0.215894	-
chr5	161399	161400	chr5:161399-161400	0.559259	+
chr8	199556	199557	chr8:199556-199557	1	-
chr11	32822	32823	chr11:32822-32823	0.492308	-
chr4	857736	857737	chr4:857736-857737	0.609744	-
chr1	85129	85130	chr1:85129-85130	0.888889	-
chr11	91392	91393	chr11:91392-91393	0.631754	-
chr11	147669	147670	chr11:147669-147670	0.543306	+
chr14	459008	459009	chr14:459008-459009	0.842424	-
chr16	389640	389641	chr16:389640-389641	0.621212	-
chr4	972837	972838	chr4:972837-972838	0.438401	-
chr14	197705	197706	chr14:197705-197706	0.7	+
chr4	707075	707076	chr4:707075-707076	0.624407	+
chr13	195421	195422	chr13:195421-195422	0.540047	+
chr12	325081	325082	chr12:325081-325082	0.576077	-
chr16	162918	162919	chr16:162918-162919	0.55097	-
chr14	361332	361333	chr14:361332-361333	0.541921	-
chr10	168333	168334	chr10:168333-168334	0.712121	-
chr3	251066	251067	chr3:251066-251067	0.833333	-
chr15	114778	114779	chr15:114778-114779	0.206456	+
chr11	58372	58373	chr11:58372-58373	0.378788	-
chr4	1337677	1337678	chr4:1337677-1337678	0.554286	-
chr13	862107	862108	chr13:862107-862108	0.461459	-
chr15	80559	80560	chr15:80559-80560	0.566092	+
chr11	385805	385806	chr11:385805-385806	0.421569	-
chr10	761886	761887	chr10:761886-761887	0.632738	-
chr16	167144	167145	chr16:167144-167145	0.625275	+
chr9	227288	227289	chr9:227288-227289	0.621925	-
chr10	761807	761808	chr10:761807-761808	0.428426	-
chr12	384701	384702	chr12:384701-384702	0.579365	-
chr1	105433	105434	chr1:105433-105434	0.768519	-
chr3	136652	136653	chr3:136652-136653	0.511965	-
chr14	456533	456534	chr14:456533-456534	0.54246	-
chr7	653324	653325	chr7:653324-653325	0.470942	-
chr13	742204	742205	chr13:742204-742205	0.54162	+
chr2	443876	443877	chr2:443876-443877	0.400058	+
chr11	533710	533711	chr11:533710-533711	0.324398	-
chr8	414562	414563	chr8:414562-414563	0.571429	-
chr16	285297	285298	chr16:285297-285298	0.428387	+
chr10	447816	447817	chr10:447816-447817	0.55338	-
chr7	908253	908254	chr7:908253-908254	0.448864	-
chr15	761555	761556	chr15:761555-761556	0.5	-
chr2	375696	375697	chr2:375696-375697	0.556093	+
chr4	188967	188968	chr4:188967-188968	0.825334	+
chr15	514952	514953	chr15:514952-514953	0.392302	-
chr14	134814	134815	chr14:134814-134815	0.683333	+
chr11	255460	255461	chr11:255460-255461	0.359217	-
chr3	125642	125643	chr3:125642-125643	0.128948	-
chr11	385907	385908	chr11:385907-385908	0.309957	-
chr14	323021	323022	chr14:323021-323022	0.592562	-
chr11	336518	336519	chr11:336518-336519	0.518519	-
chr2	562639	562640	chr2:562639-562640	0.522145	-
chr8	353696	353697	chr8:353696-353697	0.327862	+
chr8	253240	253241	chr8:253240-253241	0.658333	-
chr13	463792	463793	chr13:463792-463793	0.771429	-
chr9	395204	395205	chr9:395204-395205	0.418797	-
chr14	321482	321483	chr14:321482-321483	0.408888	-
chr13	248206	248207	chr13:248206-248207	0.455808	+
chr15	105330	105331	chr15:105330-105331	0.61697	+
chr11	367286	367287	chr11:367286-367287	0.479596	-
chr8	525546	525547	chr8:525546-525547	0.916667	-
chr2	492377	492378	chr2:492377-492378	0.497895	+
chr11	538269	538270	chr11:538269-538270	0.805556	+
chr4	1249002	1249003	chr4:1249002-1249003	0.294343	-
chr11	478850	478851	chr11:478850-478851	0.586822	-
chr2	439827	439828	chr2:439827-439828	0.753438	+
chr5	202308	202309	chr5:202308-202309	0.381904	+
chr4	1402790	1402791	chr4:1402790-1402791	0.638889	-
chr12	1049111	1049112	chr12:1049111-1049112	0.554545	+
chr4	919433	919434	chr4:919433-919434	0.346804	-
chr7	794263	794264	chr7:794263-794264	0.564274	+
chr9	432744	432745	chr9:432744-432745	0.376575	-
chr12	173812	173813	chr12:173812-173813	0.603704	+
chr15	1046117	1046118	chr15:1046117-1046118	0.250534	+
chr11	81926	81927	chr11:81926-81927	0.718993	-
chr7	680318	680319	chr7:680318-680319	0.26522	+
chr5	450158	450159	chr5:450158-450159	0.57376	-
chr7	338049	338050	chr7:338049-338050	0.59127	-
chr14	176117	176118	chr14:176117-176118	0.51486	-
chr7	73783	73784	chr7:73783-73784	0.297541	+
chr2	57304	57305	chr2:57304-57305	0.387854	-
chr9	208067	208068	chr9:208067-208068	0.70244	-
chr14	728785	728786	chr14:728785-728786	0.445604	-
chr11	409259	409260	chr11:409259-409260	0.405807	-
chr16	554186	554187	chr16:554186-554187	0.610788	-
chr11	459827	459828	chr11:459827-459828	0.550647	-
chr3	124252	124253	chr3:124252-124253	0.25065	-
chr13	288544	288545	chr13:288544-288545	0.388866	+
chr14	427696	427697	chr14:427696-427697	0.456048	+
chr13	861760	861761	chr13:861760-861761	0.279411	-
chr4	1489554	1489555	chr4:1489554-1489555	0.486448	-
chr5	132722	132723	chr5:132722-132723	0.541667	+
chr15	355206	355207	chr15:355206-355207	0.5	+
chr13	790516	790517	chr13:790516-790517	0.634174	+
chr10	744143	744144	chr10:744143-744144	0.673932	+
chr4	1464588	1464589	chr4:1464588-1464589	0.340153	+
chr13	507521	507522	chr13:507521-507522	0.506111	+
chr10	157673	157674	chr10:157673-157674	0.397574	-
chr4	1077424	1077425	chr4:1077424-1077425	0.775758	-
chr7	361964	361965	chr7:361964-361965	0.914141	+
chr13	540274	540275	chr13:540274-540275	0.388578	-
chr15	241019	241020	chr15:241019-241020	0.874852	+
chr12	335423	335424	chr12:335423-335424	0.460741	-
chr13	529407	529408	chr13:529407-529408	0.925729	-
chr2	568896	568897	chr2:568896-568897	0.508212	-
chr4	1316941	1316942	chr4:1316941-1316942	0.337885	-
chr16	285399	285400	chr16:285399-285400	0.315065	-
chr11	58155	58156	chr11:58155-58156	0.431577	-
chr4	1501897	1501898	chr4:1501897-1501898	1	-
chr12	124813	124814	chr12:124813-124814	0.155709	+
chr15	947247	947248	chr15:947247-947248	0.648796	-
chr15	453669	453670	chr15:453669-453670	0.674242	-
chr10	587143	587144	chr10:587143-587144	0.57178	-
chr4	1036764	1036765	chr4:1036764-1036765	0.472222	+
chr12	848152	848153	chr12:848152-848153	0.614227	-
chr2	307624	307625	chr2:307624-307625	0.331347	-
chr9	231546	231547	chr9:231546-231547	0.204523	+
chr13	248850	248851	chr13:248850-248851	0.440619	+
chr16	932542	932543	chr16:932542-932543	0.638889	-
chr16	563598	563599	chr16:563598-563599	0.256751	+
chr11	331873	331874	chr11:331873-331874	0.326122	-
chr13	398868	398869	chr13:398868-398869	0.458514	+
chr16	508022	508023	chr16:508022-508023	0.394135	-
chr12	290103	290104	chr12:290103-290104	0.194276	-
chr13	896287	896288	chr13:896287-896288	0.888889	-
chr16	924278	924279	chr16:924278-924279	0.566667	+
chr11	557559	557560	chr11:557559-557560	0.584175	+
chr9	432787	432788	chr9:432787-432788	0.451984	-
chr12	620573	620574	chr12:620573-620574	0.792929	+
chr14	261994	261995	chr14:261994-261995	0.283915	+
chr4	451648	451649	chr4:451648-451649	0.337516	+
chr5	422774	422775	chr5:422774-422775	0.588054	-
chr3	126474	126475	chr3:126474-126475	0.264365	-
chr15	859356	859357	chr15:859356-859357	0.310129	+
chr4	974117	974118	chr4:974117-974118	0.390769	-
chr15	556672	556673	chr15:556672-556673	0.509064	-
chr5	43766	43767	chr5:43766-43767	0.621622	-
chr16	644414	644415	chr16:644414-644415	0.563474	+
chr14	614874	614875	chr14:614874-614875	0.406635	+
chr3	186626	186627	chr3:186626-186627	0.129902	-
chr10	325906	325907	chr10:325906-325907	0.688889	-
chr14	620662	620663	chr14:620662-620663	0.404767	+
chr10	583457	583458	chr10:583457-583458	0.37619	-
chr14	135909	135910	chr14:135909-135910	0.412133	+
chr13	288536	288537	chr13:288536-288537	0.418279	+
chr8	314202	314203	chr8:314202-314203	0.295969	-
chr15	859351	859352	chr15:859351-859352	0.445372	+
chr1	136311	136312	chr1:136311-136312	0.851852	-
chr4	575549	575550	chr4:575549-575550	0.729626	-
chr13	356444	356445	chr13:356444-356445	0.487414	+
chr8	188839	188840	chr8:188839-188840	0.406397	+
chr7	429715	429716	chr7:429715-429716	0.728205	-
chr11	483063	483064	chr11:483063-483064	1	-
chr11	68724	68725	chr11:68724-68725	1	-
chr7	268098	268099	chr7:268098-268099	1	-
chr4	736933	736934	chr4:736933-736934	0.407146	-
chr14	584542	584543	chr14:584542-584543	0.329168	-
chr2	444445	444446	chr2:444445-444446	0.267965	+
chr8	220760	220761	chr8:220760-220761	0.590018	-
chr4	793351	793352	chr4:793351-793352	0.388889	+
chr8	395168	395169	chr8:395168-395169	0.75	-
chr3	38648	38649	chr3:38648-38649	0.418059	+
chr15	468446	468447	chr15:468446-468447	0.543227	+
chr4	443330	443331	chr4:443330-443331	0.489479	+
chr15	121253	121254	chr15:121253-121254	0.354516	-
chr15	302290	302291	chr15:302290-302291	0.401177	-
chr13	899591	899592	chr13:899591-899592	0.722222	-
chr16	637364	637365	chr16:637364-637365	0.478191	+
chr10	747538	747539	chr10:747538-747539	0.486111	-
chr7	880795	880796	chr7:880795-880796	0.396649	-
chr12	434281	434282	chr12:434281-434282	0.875	+
chr2	647110	647111	chr2:647110-647111	0.591451	+
chr10	326394	326395	chr10:326394-326395	0.732143	-
chr9	388022	388023	chr9:388022-388023	0.43731	-
chr13	548050	548051	chr13:548050-548051	0.512821	-
chr5	195801	195802	chr5:195801-195802	0.557407	-
chr12	597459	597460	chr12:597459-597460	0.564934	-
chr16	306906	306907	chr16:306906-306907	0.326848	+
chr4	1126758	1126759	chr4:1126758-1126759	0.512564	-
chr8	188271	188272	chr8:188271-188272	0.616494	+
chr15	558474	558475	chr15:558474-558475	0.888889	-
chr13	218254	218255	chr13:218254-218255	0.172687	+
chr14	191101	191102	chr14:191101-191102	0.672036	-
chr12	1057496	1057497	chr12:1057496-1057497	0.359722	-
chr11	575051	575052	chr11:575051-575052	0.583333	+
chr15	840542	840543	chr15:840542-840543	0.533782	-
chr8	164454	164455	chr8:164454-164455	0.711111	-
chr15	327004	327005	chr15:327004-327005	0.577652	+
chr9	428567	428568	chr9:428567-428568	0.116343	+
chr6	67609	67610	chr6:67609-67610	0.533646	+
chr4	184920	184921	chr4:184920-184921	0.311059	+
chr4	737240	737241	chr4:737240-737241	0.389409	-
chr12	591573	591574	chr12:591573-591574	0.78028	-
chr14	344113	344114	chr14:344113-344114	0.671429	-
chr12	99231	99232	chr12:99231-99232	0.49596	-
chr13	891116	891117	chr13:891116-891117	0.376277	+
chr8	127321	127322	chr8:127321-127322	0.363576	+
chr4	482800	482801	chr4:482800-482801	0.350298	+
chr9	279751	279752	chr9:279751-279752	0.565432	+
chr14	425743	425744	chr14:425743-425744	0.305252	+
chr12	460585	460586	chr12:460585-460586	0.702576	-
chr1	73668	73669	chr1:73668-73669	0.7	+
chr4	516323	516324	chr4:516323-516324	0.352639	-
chr4	1455283	1455284	chr4:1455283-1455284	0.644444	-
chr10	531984	531985	chr10:531984-531985	0.726984	-
chr13	861824	861825	chr13:861824-861825	0.284058	-
chr5	9630	9631	chr5:9630-9631	0.833333	-
chr11	282256	282257	chr11:282256-282257	0.271668	+
chr5	410680	410681	chr5:410680-410681	0.443427	+
chr4	860549	860550	chr4:860549-860550	0.412698	-
chr9	28794	28795	chr9:28794-28795	0.657695	-
chr7	365506	365507	chr7:365506-365507	0.396563	+
chr2	574203	574204	chr2:574203-574204	0.294118	-
chr14	290241	290242	chr14:290241-290242	0.350708	-
chr9	102542	102543	chr9:102542-102543	0.395982	+
chr14	706943	706944	chr14:706943-706944	0.756614	-
chr15	931583	931584	chr15:931583-931584	0.481481	-
chr12	244875	244876	chr12:244875-244876	0.402778	-
chr9	423975	423976	chr9:423975-423976	1	-
chr15	58876	58877	chr15:58876-58877	0.440303	+
chr10	138859	138860	chr10:138859-138860	0.27212	-
chr11	552644	552645	chr11:552644-552645	0.642857	-
chr16	155997	155998	chr16:155997-155998	0.45915	+
chr13	473031	473032	chr13:473031-473032	0.545166	+
chr14	704747	704748	chr14:704747-704748	0.599158	+
chr15	39037	39038	chr15:39037-39038	0.694444	-
chr2	21312	21313	chr2:21312-21313	0.681481	-
chr4	1164690	1164691	chr4:1164690-1164691	0.543636	-
chr15	855585	855586	chr15:855585-855586	0.471154	-
chr12	848148	848149	chr12:848148-848149	0.304347	-
chr12	67721	67722	chr12:67721-67722	0.299833	-
chr14	213502	213503	chr14:213502-213503	0.583333	+
chr15	639948	639949	chr15:639948-639949	0.246022	-
chr5	203653	203654	chr5:203653-203654	0.404101	+
chr6	43829	43830	chr6:43829-43830	0.420349	+
chr4	100541	100542	chr4:100541-100542	0.477522	+
chr16	250245	250246	chr16:250245-250246	0.519231	-
chr4	1446836	1446837	chr4:1446836-1446837	0.557265	-
chr13	81749	81750	chr13:81749-81750	0.411696	+
chr9	124775	124776	chr9:124775-124776	0.447578	+
chr7	380058	380059	chr7:380058-380059	0.688889	+
chr8	37994	37995	chr8:37994-37995	0.583333	-
chr2	589329	589330	chr2:589329-589330	0.476188	+
chr11	386983	386984	chr11:386983-386984	1	-
chr1	115342	115343	chr1:115342-115343	0.473013	-
chr14	358624	358625	chr14:358624-358625	0.571484	+
chr2	226920	226921	chr2:226920-226921	0.396672	-
chr10	674510	674511	chr10:674510-674511	0.777778	-
chr14	217403	217404	chr14:217403-217404	0.672222	-
chr13	779146	779147	chr13:779146-779147	0.684343	-
chr14	87369	87370	chr14:87369-87370	0.533333	-
chr11	583127	583128	chr11:583127-583128	0.837028	-
chr10	465020	465021	chr10:465020-465021	0.367003	+
chr13	711087	711088	chr13:711087-711088	0.401915	-
chr13	657532	657533	chr13:657532-657533	0.256845	+
chr15	137826	137827	chr15:137826-137827	0.575397	-
chr8	376694	376695	chr8:376694-376695	0.525404	+
chr8	57516	57517	chr8:57516-57517	0.440199	+
chr16	611433	611434	chr16:611433-611434	0.32392	-
chr6	219413	219414	chr6:219413-219414	0.469493	+
chr16	327044	327045	chr16:327044-327045	0.415193	-
chr9	254116	254117	chr9:254116-254117	0.593137	+
chr13	167475	167476	chr13:167475-167476	0.499861	+
chr2	644236	644237	chr2:644236-644237	0.430459	-
chr5	508686	508687	chr5:508686-508687	0.769174	-
chr9	55236	55237	chr9:55236-55237	0.43565	-
chr16	167679	167680	chr16:167679-167680	0.437299	+
chr4	750664	750665	chr4:750664-750665	0.372842	-
chr14	572083	572084	chr14:572083-572084	0.384184	+
chr14	535587	535588	chr14:535587-535588	0.0824617	-
chr5	291480	291481	chr5:291480-291481	0.632849	-
chr12	878334	878335	chr12:878334-878335	0.575	+
chr1	57125	57126	chr1:57125-57126	0.543322	+
chr13	426831	426832	chr13:426831-426832	0.566667	+
chr14	719436	719437	chr14:719436-719437	0.675084	+
chr16	170301	170302	chr16:170301-170302	0.525587	+
chr13	862096	862097	chr13:862096-862097	0.207916	-
chr7	54288	54289	chr7:54288-54289	0.55	-
chr13	647628	647629	chr13:647628-647629	0.384041	+
chr9	422050	422051	chr9:422050-422051	0.570851	+
chr11	494575	494576	chr11:494575-494576	0.444444	-
chr5	393998	393999	chr5:393998-393999	0.791667	-
chr16	561544	561545	chr16:561544-561545	0.180621	+
chr2	568860	568861	chr2:568860-568861	0.423043	-
chr8	332251	332252	chr8:332251-332252	0.383138	+
chr13	111498	111499	chr13:111498-111499	0.535897	+
chr15	579912	579913	chr15:579912-579913	0.289013	+
chr15	296241	296242	chr15:296241-296242	0.520635	-
chr16	346926	346927	chr16:346926-346927	0.335101	-
chr12	701216	701217	chr12:701216-701217	0.720204	-
chr14	754448	754449	chr14:754448-754449	0.833333	-
chr7	1000336	1000337	chr7:1000336-1000337	0.464959	-
chr8	535942	535943	chr8:535942-535943	1	-
chr12	880515	880516	chr12:880515-880516	0.379167	+
chr4	1420998	1420999	chr4:1420998-1420999	0.545455	-
chr3	136766	136767	chr3:136766-136767	0.312017	-
chr10	270799	270800	chr10:270799-270800	0.486312	+
chr8	298959	298960	chr8:298959-298960	0.472222	-
chr4	794982	794983	chr4:794982-794983	0.557155	-
chr12	194916	194917	chr12:194916-194917	0.694444	-
chr11	514538	514539	chr11:514538-514539	0.537037	-
chr15	514894	514895	chr15:514894-514895	0.291083	-
chr2	40316	40317	chr2:40316-40317	0.274792	-
chr4	577026	577027	chr4:577026-577027	0.69127	-
chr4	514406	514407	chr4:514406-514407	0.455556	-
chr2	165368	165369	chr2:165368-165369	0.376133	+
chr4	623042	623043	chr4:623042-623043	0.734848	-
chr13	751004	751005	chr13:751004-751005	0.19917	+
chr4	670473	670474	chr4:670473-670474	0.347072	+
chr4	1065935	1065936	chr4:1065935-1065936	0.431373	+
chr2	526832	526833	chr2:526832-526833	0.580446	+
chr7	764802	764803	chr7:764802-764803	0.547021	+
chr10	153589	153590	chr10:153589-153590	0.722222	-
chr13	453561	453562	chr13:453561-453562	0.467626	-
chr12	193540	193541	chr12:193540-193541	0.443362	-
chr14	638681	638682	chr14:638681-638682	0.506368	-
[truncated: 3,965 more rows]
