# Supplementary material for: Nanopore-m6A-finder, a novel m6A site caller for Nanopore DRS data
Source: Front Genet. 2026 Apr 22;17:1770769. doi: 10.3389/fgene.2026.1770769 (PMC13143229; doi:10.3389/fgene.2026.1770769)
Supplement: Supplementary file 1 [file DataSheet1.zip › supplemental_tables/Table_S2.xlsx]

## Sheet: predicted_m6A_sites_HEK293
Chromosome	Start	End	Name	m6A_level	Strand
chr9	133021064	133021065	chr9:133021064-133021065	0.336724	+
chr22	32039553	32039554	chr22:32039553-32039554	0.373481	+
chr17	17384008	17384009	chr17:17384008-17384009	0.334237	-
chr17	17383876	17383877	chr17:17383876-17383877	0.291478	-
chr2	38482519	38482520	chr2:38482519-38482520	0.341692	+
chr1	19608548	19608549	chr1:19608548-19608549	0.408581	+
chr17	17383639	17383640	chr17:17383639-17383640	0.282288	-
chr2	38481982	38481983	chr2:38481982-38481983	0.341194	+
chr17	17383825	17383826	chr17:17383825-17383826	0.27201	-
chr17	17383990	17383991	chr17:17383990-17383991	0.279273	-
chr17	17383974	17383975	chr17:17383974-17383975	0.269515	-
chr2	176201132	176201133	chr2:176201132-176201133	0.254318	-
chr12	118246692	118246693	chr12:118246692-118246693	0.184861	+
chr12	118246327	118246328	chr12:118246327-118246328	0.188437	+
chr19	23827542	23827543	chr19:23827542-23827543	0.294149	+
chr9	70217640	70217641	chr9:70217640-70217641	0.338249	+
chr20	44466613	44466614	chr20:44466613-44466614	0.302432	-
chr17	17383668	17383669	chr17:17383668-17383669	0.24964	-
chr10	96750886	96750887	chr10:96750886-96750887	0.285748	+
chr12	118246566	118246567	chr12:118246566-118246567	0.178276	+
chr12	118246366	118246367	chr12:118246366-118246367	0.183673	+
chr17	17383471	17383472	chr17:17383471-17383472	0.251259	-
chr17	17383462	17383463	chr17:17383462-17383463	0.246625	-
chr2	38482484	38482485	chr2:38482484-38482485	0.303492	+
chr19	12894843	12894844	chr19:12894843-12894844	0.320117	+
chr7	44468109	44468110	chr7:44468109-44468110	0.287536	+
chr22	32039824	32039825	chr22:32039824-32039825	0.269352	+
chr19	12894424	12894425	chr19:12894424-12894425	0.318626	+
chr2	176201236	176201237	chr2:176201236-176201237	0.245006	-
chr9	133020173	133020174	chr9:133020173-133020174	0.253524	+
chr5	33162698	33162699	chr5:33162698-33162699	0.315561	+
chr16	61055711	61055712	chr16:61055711-61055712	0.355222	-
chr9	133020741	133020742	chr9:133020741-133020742	0.234832	+
chr19	23827891	23827892	chr19:23827891-23827892	0.267592	+
chr1	19608341	19608342	chr1:19608341-19608342	0.352479	+
chr12	118246533	118246534	chr12:118246533-118246534	0.172532	+
chr15	59768529	59768530	chr15:59768529-59768530	0.263013	+
chr17	17383627	17383628	chr17:17383627-17383628	0.24464	-
chrM	9900	9901	chrM:9900-9901	0.311371	+
chr3	32635575	32635576	chr3:32635575-32635576	0.378488	-
chr17	17383726	17383727	chr17:17383726-17383727	0.241465	-
chr20	21166304	21166305	chr20:21166304-21166305	0.30613	-
chr12	3211891	3211892	chr12:3211891-3211892	0.328107	-
chr6	73373076	73373077	chr6:73373076-73373077	0.260012	-
chr6	39958673	39958674	chr6:39958673-39958674	0.343854	-
chrM	9808	9809	chrM:9808-9809	0.306711	+
chr19	12894662	12894663	chr19:12894662-12894663	0.299176	+
chr2	38481841	38481842	chr2:38481841-38481842	0.309711	+
chr3	184150111	184150112	chr3:184150111-184150112	0.325816	+
chr17	17383942	17383943	chr17:17383942-17383943	0.240363	-
chr9	133020780	133020781	chr9:133020780-133020781	0.230312	+
chr19	23827994	23827995	chr19:23827994-23827995	0.264797	+
chr7	133035324	133035325	chr7:133035324-133035325	0.355232	-
chr12	118246103	118246104	chr12:118246103-118246104	0.179322	+
chr14	58794904	58794905	chr14:58794904-58794905	0.336129	+
chr17	17384027	17384028	chr17:17384027-17384028	0.247354	-
chr11	74746175	74746176	chr11:74746175-74746176	0.321649	-
chr11	74745797	74745798	chr11:74745797-74745798	0.305097	-
chr12	118246163	118246164	chr12:118246163-118246164	0.168426	+
chr19	12894144	12894145	chr19:12894144-12894145	0.289231	+
chr3	101576850	101576851	chr3:101576850-101576851	0.282677	-
chr16	61055718	61055719	chr16:61055718-61055719	0.331064	-
chr2	176201042	176201043	chr2:176201042-176201043	0.227461	-
chr19	23827670	23827671	chr19:23827670-23827671	0.254705	+
chr17	17383543	17383544	chr17:17383543-17383544	0.231298	-
chr2	176201051	176201052	chr2:176201051-176201052	0.230116	-
chr6	73373262	73373263	chr6:73373262-73373263	0.246272	-
chr22	32039840	32039841	chr22:32039840-32039841	0.243334	+
chr12	104265843	104265844	chr12:104265843-104265844	0.328808	+
chr10	96750501	96750502	chr10:96750501-96750502	0.258575	+
chr19	12643226	12643227	chr19:12643226-12643227	0.249077	-
chr2	38482387	38482388	chr2:38482387-38482388	0.278938	+
chr20	44466552	44466553	chr20:44466552-44466553	0.26571	-
chr12	132825913	132825914	chr12:132825913-132825914	0.317308	+
chr11	107908438	107908439	chr11:107908438-107908439	0.380488	+
chr2	38482425	38482426	chr2:38482425-38482426	0.278012	+
chr2	38481934	38481935	chr2:38481934-38481935	0.297559	+
chr2	176201251	176201252	chr2:176201251-176201252	0.219542	-
chr19	12894419	12894420	chr19:12894419-12894420	0.281398	+
chr9	133021078	133021079	chr9:133021078-133021079	0.208751	+
chr15	59768748	59768749	chr15:59768748-59768749	0.237154	+
chr14	69885956	69885957	chr14:69885956-69885957	0.347961	-
chr2	38481806	38481807	chr2:38481806-38481807	0.289606	+
chrM	9783	9784	chrM:9783-9784	0.284447	+
chr12	132826197	132826198	chr12:132826197-132826198	0.309105	+
chr19	23827713	23827714	chr19:23827713-23827714	0.248204	+
chr2	171517310	171517311	chr2:171517310-171517311	0.325533	-
chrM	9753	9754	chrM:9753-9754	0.283056	+
chr12	118246919	118246920	chr12:118246919-118246920	0.154992	+
chr7	44468317	44468318	chr7:44468317-44468318	0.251738	+
chr3	184150419	184150420	chr3:184150419-184150420	0.298766	+
chr9	133020265	133020266	chr9:133020265-133020266	0.222555	+
chr19	23827885	23827886	chr19:23827885-23827886	0.240421	+
chr19	23827517	23827518	chr19:23827517-23827518	0.25457	+
chr6	117999498	117999499	chr6:117999498-117999499	0.279161	+
chr19	23827095	23827096	chr19:23827095-23827096	0.381974	+
chr14	69885325	69885326	chr14:69885325-69885326	0.327762	-
chr15	59768964	59768965	chr15:59768964-59768965	0.227133	+
chr2	171517324	171517325	chr2:171517324-171517325	0.327963	-
chr2	176201074	176201075	chr2:176201074-176201075	0.217941	-
chr9	70217303	70217304	chr9:70217303-70217304	0.292138	+
chr11	46429019	46429020	chr11:46429019-46429020	0.269605	-
chr2	176201002	176201003	chr2:176201002-176201003	0.209623	-
chr15	59768976	59768977	chr15:59768976-59768977	0.227708	+
chr11	74746130	74746131	chr11:74746130-74746131	0.284385	-
chr16	61055784	61055785	chr16:61055784-61055785	0.320738	-
chr11	46428861	46428862	chr11:46428861-46428862	0.261011	-
chr6	73373252	73373253	chr6:73373252-73373253	0.22594	-
chr12	118246179	118246180	chr12:118246179-118246180	0.157458	+
chr12	118246686	118246687	chr12:118246686-118246687	0.151781	+
chr12	118246093	118246094	chr12:118246093-118246094	0.164718	+
chr11	107908745	107908746	chr11:107908745-107908746	0.335851	+
chrM	9222	9223	chrM:9222-9223	0.319856	+
chr6	117999518	117999519	chr6:117999518-117999519	0.275543	+
chr2	176200988	176200989	chr2:176200988-176200989	0.208284	-
chr9	133021091	133021092	chr9:133021091-133021092	0.201075	+
chr19	12894828	12894829	chr19:12894828-12894829	0.270485	+
chr9	133019807	133019808	chr9:133019807-133019808	0.223764	+
chr20	18504831	18504832	chr20:18504831-18504832	0.247197	+
chr5	33162657	33162658	chr5:33162657-33162658	0.271217	+
chr9	133020106	133020107	chr9:133020106-133020107	0.217838	+
chr19	23827870	23827871	chr19:23827870-23827871	0.230031	+
chr3	184150447	184150448	chr3:184150447-184150448	0.285327	+
chr7	44468277	44468278	chr7:44468277-44468278	0.241693	+
chr7	44467879	44467880	chr7:44467879-44467880	0.256994	+
chr2	176201220	176201221	chr2:176201220-176201221	0.205248	-
chr5	33162312	33162313	chr5:33162312-33162313	0.273304	+
chr19	23827398	23827399	chr19:23827398-23827399	0.244231	+
chr12	118246668	118246669	chr12:118246668-118246669	0.152061	+
chr11	74745971	74745972	chr11:74745971-74745972	0.264959	-
chrM	10276	10277	chrM:10276-10277	0.322775	+
chr19	12894373	12894374	chr19:12894373-12894374	0.257806	+
chr6	116258696	116258697	chr6:116258696-116258697	0.346132	-
chr21	18858386	18858387	chr21:18858386-18858387	0.397426	+
chr6	117998944	117998945	chr6:117998944-117998945	0.402217	+
chr1	52772308	52772309	chr1:52772308-52772309	0.338531	-
chr12	118246527	118246528	chr12:118246527-118246528	0.150934	+
chr6	73373007	73373008	chr6:73373007-73373008	0.22778	-
chr2	38482590	38482591	chr2:38482590-38482591	0.251413	+
chr12	118246757	118246758	chr12:118246757-118246758	0.149962	+
chr6	117999512	117999513	chr6:117999512-117999513	0.274991	+
chr1	19608439	19608440	chr1:19608439-19608440	0.309002	+
chr17	17383689	17383690	chr17:17383689-17383690	0.210048	-
chr12	118246897	118246898	chr12:118246897-118246898	0.1418	+
chr9	133019756	133019757	chr9:133019756-133019757	0.225021	+
chr17	16382492	16382493	chr17:16382492-16382493	0.335003	+
chr11	74746113	74746114	chr11:74746113-74746114	0.263767	-
chr2	176201333	176201334	chr2:176201333-176201334	0.211765	-
chr6	116258786	116258787	chr6:116258786-116258787	0.342358	-
chr14	69885895	69885896	chr14:69885895-69885896	0.324847	-
chr12	118246263	118246264	chr12:118246263-118246264	0.152623	+
chr6	117999485	117999486	chr6:117999485-117999486	0.263775	+
chr19	23828108	23828109	chr19:23828108-23828109	0.229939	+
chrM	9549	9550	chrM:9549-9550	0.270956	+
chr2	38482150	38482151	chr2:38482150-38482151	0.262608	+
chr6	144201032	144201033	chr6:144201032-144201033	0.361414	-
chr22	32039747	32039748	chr22:32039747-32039748	0.222479	+
chr2	38482265	38482266	chr2:38482265-38482266	0.256268	+
chr2	176201264	176201265	chr2:176201264-176201265	0.201027	-
chr19	12894450	12894451	chr19:12894450-12894451	0.253767	+
chr12	132826034	132826035	chr12:132826034-132826035	0.287994	+
chr11	46428661	46428662	chr11:46428661-46428662	0.241389	-
chr12	104265616	104265617	chr12:104265616-104265617	0.286198	+
chr19	12643822	12643823	chr19:12643822-12643823	0.21295	-
chr6	117999492	117999493	chr6:117999492-117999493	0.268397	+
chr19	12894850	12894851	chr19:12894850-12894851	0.260576	+
chr6	144200995	144200996	chr6:144200995-144200996	0.33026	-
chr12	118246946	118246947	chr12:118246946-118246947	0.142253	+
chr9	133019512	133019513	chr9:133019512-133019513	0.22369	+
chrM	9767	9768	chrM:9767-9768	0.255485	+
chr11	74745795	74745796	chr11:74745795-74745796	0.253398	-
chr17	17383756	17383757	chr17:17383756-17383757	0.199412	-
chr4	16256354	16256355	chr4:16256354-16256355	0.314523	-
chr6	73373196	73373197	chr6:73373196-73373197	0.217321	-
chr14	69885621	69885622	chr14:69885621-69885622	0.309151	-
chr9	133019891	133019892	chr9:133019891-133019892	0.218466	+
chr17	16382187	16382188	chr17:16382187-16382188	0.3282	+
chr3	184150470	184150471	chr3:184150470-184150471	0.278988	+
chr17	16381959	16381960	chr17:16381959-16381960	0.338178	+
chr10	96750327	96750328	chr10:96750327-96750328	0.229764	+
chr6	116258968	116258969	chr6:116258968-116258969	0.348288	-
chr6	116258921	116258922	chr6:116258921-116258922	0.338578	-
chr2	38481837	38481838	chr2:38481837-38481838	0.250903	+
chr2	38481850	38481851	chr2:38481850-38481851	0.256713	+
chr22	32039886	32039887	chr22:32039886-32039887	0.211777	+
chrM	9424	9425	chrM:9424-9425	0.265212	+
chr2	38482785	38482786	chr2:38482785-38482786	0.241067	+
chr2	38482294	38482295	chr2:38482294-38482295	0.242886	+
chr6	153282677	153282678	chr6:153282677-153282678	0.287152	-
chr19	12894340	12894341	chr19:12894340-12894341	0.249851	+
chr19	12894527	12894528	chr19:12894527-12894528	0.252656	+
chr19	12894247	12894248	chr19:12894247-12894248	0.250152	+
chr19	12894517	12894518	chr19:12894517-12894518	0.247344	+
chr16	61055874	61055875	chr16:61055874-61055875	0.285799	-
chr7	133034586	133034587	chr7:133034586-133034587	0.283026	-
chr19	12894207	12894208	chr19:12894207-12894208	0.250532	+
chr12	118246489	118246490	chr12:118246489-118246490	0.139269	+
chr2	176201224	176201225	chr2:176201224-176201225	0.189992	-
chr3	184150436	184150437	chr3:184150436-184150437	0.270552	+
chr2	38482665	38482666	chr2:38482665-38482666	0.24079	+
chr22	32039593	32039594	chr22:32039593-32039594	0.204659	+
chr12	118246437	118246438	chr12:118246437-118246438	0.13966	+
chr19	23828062	23828063	chr19:23828062-23828063	0.210601	+
chr19	23827804	23827805	chr19:23827804-23827805	0.219589	+
chr15	59768489	59768490	chr15:59768489-59768490	0.209085	+
chr9	70217578	70217579	chr9:70217578-70217579	0.261955	+
chr2	176200897	176200898	chr2:176200897-176200898	0.188917	-
chr16	61055751	61055752	chr16:61055751-61055752	0.283795	-
chr17	16382036	16382037	chr17:16382036-16382037	0.323449	+
chr20	21166312	21166313	chr20:21166312-21166313	0.252316	-
chr20	18504615	18504616	chr20:18504615-18504616	0.243413	+
chr1	19608536	19608537	chr1:19608536-19608537	0.281615	+
chrM	9613	9614	chrM:9613-9614	0.244816	+
chr19	23827854	23827855	chr19:23827854-23827855	0.213032	+
chr19	23827513	23827514	chr19:23827513-23827514	0.21404	+
chr9	70217212	70217213	chr9:70217212-70217213	0.253303	+
chr7	133034970	133034971	chr7:133034970-133034971	0.276649	-
chr19	12643785	12643786	chr19:12643785-12643786	0.20366	-
chr12	118246703	118246704	chr12:118246703-118246704	0.134795	+
chr17	17383449	17383450	chr17:17383449-17383450	0.193028	-
chr5	56504905	56504906	chr5:56504905-56504906	0.236574	-
chrM	9493	9494	chrM:9493-9494	0.253153	+
chr17	17383566	17383567	chr17:17383566-17383567	0.195983	-
chr1	19608166	19608167	chr1:19608166-19608167	0.295175	+
chr19	23827533	23827534	chr19:23827533-23827534	0.211513	+
chr12	104265390	104265391	chr12:104265390-104265391	0.279029	+
chr19	12643918	12643919	chr19:12643918-12643919	0.206997	-
chr19	12894352	12894353	chr19:12894352-12894353	0.240453	+
chrM	9725	9726	chrM:9725-9726	0.243318	+
chr19	23827498	23827499	chr19:23827498-23827499	0.21238	+
chr6	12514178	12514179	chr6:12514178-12514179	0.305477	+
chr11	16974699	16974700	chr11:16974699-16974700	0.270912	-
chr6	116258760	116258761	chr6:116258760-116258761	0.323793	-
chr2	38482103	38482104	chr2:38482103-38482104	0.236858	+
chr3	101576532	101576533	chr3:101576532-101576533	0.232111	-
chr11	74745926	74745927	chr11:74745926-74745927	0.239785	-
chr3	101576514	101576515	chr3:101576514-101576515	0.230445	-
chr6	116258492	116258493	chr6:116258492-116258493	0.314381	-
chr9	133020577	133020578	chr9:133020577-133020578	0.191062	+
chr17	17383556	17383557	chr17:17383556-17383557	0.196392	-
chr1	19608530	19608531	chr1:19608530-19608531	0.272109	+
chr9	133020534	133020535	chr9:133020534-133020535	0.189225	+
chr11	46428698	46428699	chr11:46428698-46428699	0.235484	-
chr6	144200411	144200412	chr6:144200411-144200412	0.294235	-
chr3	101576856	101576857	chr3:101576856-101576857	0.230914	-
chrM	8783	8784	chrM:8783-8784	0.306999	+
chr3	32635568	32635569	chr3:32635568-32635569	0.301339	-
chr7	133035835	133035836	chr7:133035835-133035836	0.298499	-
chr15	59768558	59768559	chr15:59768558-59768559	0.202234	+
chr7	44468100	44468101	chr7:44468100-44468101	0.211785	+
chrM	9490	9491	chrM:9490-9491	0.246094	+
chr19	23827969	23827970	chr19:23827969-23827970	0.213555	+
chrM	8585	8586	chrM:8585-8586	0.327202	+
chr12	3211784	3211785	chr12:3211784-3211785	0.253872	-
chr19	23828038	23828039	chr19:23828038-23828039	0.204373	+
chr19	12894680	12894681	chr19:12894680-12894681	0.239105	+
chr20	21166277	21166278	chr20:21166277-21166278	0.240556	-
chr3	32635599	32635600	chr3:32635599-32635600	0.29933	-
chr17	17384011	17384012	chr17:17384011-17384012	0.191864	-
chr2	38482093	38482094	chr2:38482093-38482094	0.239262	+
chr17	17383840	17383841	chr17:17383840-17383841	0.188089	-
chr6	117999322	117999323	chr6:117999322-117999323	0.235859	+
chr5	56505009	56505010	chr5:56505009-56505010	0.234378	-
chr19	23827962	23827963	chr19:23827962-23827963	0.205232	+
chr9	108626845	108626846	chr9:108626845-108626846	0.327845	+
chr2	176201018	176201019	chr2:176201018-176201019	0.181029	-
chrM	8137	8138	chrM:8137-8138	0.258566	+
chr2	38482629	38482630	chr2:38482629-38482630	0.235389	+
chr6	153282683	153282684	chr6:153282683-153282684	0.270803	-
chr19	23827113	23827114	chr19:23827113-23827114	0.217248	+
chr11	107908426	107908427	chr11:107908426-107908427	0.312118	+
chr22	32039856	32039857	chr22:32039856-32039857	0.198866	+
chr17	16382264	16382265	chr17:16382264-16382265	0.305164	+
chr16	76235118	76235119	chr16:76235118-76235119	0.366912	-
chr9	133020910	133020911	chr9:133020910-133020911	0.17726	+
chr14	69885392	69885393	chr14:69885392-69885393	0.287229	-
chr2	176201039	176201040	chr2:176201039-176201040	0.185207	-
chr16	61055572	61055573	chr16:61055572-61055573	0.271918	-
chrM	9253	9254	chrM:9253-9254	0.254698	+
chr12	104265837	104265838	chr12:104265837-104265838	0.264319	+
chr15	59769182	59769183	chr15:59769182-59769183	0.194263	+
chr16	61055867	61055868	chr16:61055867-61055868	0.263374	-
chr5	56504984	56504985	chr5:56504984-56504985	0.227645	-
chr7	133035804	133035805	chr7:133035804-133035805	0.294248	-
chr19	20125017	20125018	chr19:20125017-20125018	0.292707	+
chr14	58794909	58794910	chr14:58794909-58794910	0.269028	+
chr9	70217184	70217185	chr9:70217184-70217185	0.275567	+
chr12	104265774	104265775	chr12:104265774-104265775	0.266892	+
chr3	185417987	185417988	chr3:185417987-185417988	0.301415	-
chr9	133020569	133020570	chr9:133020569-133020570	0.18036	+
chr19	12894274	12894275	chr19:12894274-12894275	0.232678	+
chr11	107908635	107908636	chr11:107908635-107908636	0.290677	+
chr12	132825893	132825894	chr12:132825893-132825894	0.25648	+
chr3	184150223	184150224	chr3:184150223-184150224	0.251756	+
chr12	104265630	104265631	chr12:104265630-104265631	0.253175	+
chr5	33162266	33162267	chr5:33162266-33162267	0.22449	+
chr19	12894706	12894707	chr19:12894706-12894707	0.234324	+
chrM	9287	9288	chrM:9287-9288	0.241697	+
chr9	133020236	133020237	chr9:133020236-133020237	0.179957	+
chr12	118246229	118246230	chr12:118246229-118246230	0.131793	+
chr17	16382500	16382501	chr17:16382500-16382501	0.291209	+
chr6	73373027	73373028	chr6:73373027-73373028	0.18582	-
chr17	17384033	17384034	chr17:17384033-17384034	0.195954	-
chr12	118246843	118246844	chr12:118246843-118246844	0.128565	+
chr22	32039907	32039908	chr22:32039907-32039908	0.191102	+
chr3	185418777	185418778	chr3:185418777-185418778	0.337037	-
chr12	104265677	104265678	chr12:104265677-104265678	0.261532	+
chr12	104265588	104265589	chr12:104265588-104265589	0.256465	+
chr8	93957663	93957664	chr8:93957663-93957664	0.335138	-
chr9	133021037	133021038	chr9:133021037-133021038	0.172434	+
chr6	73372976	73372977	chr6:73372976-73372977	0.193857	-
chr11	46428885	46428886	chr11:46428885-46428886	0.217082	-
chrM	8570	8571	chrM:8570-8571	0.31674	+
chr4	16256392	16256393	chr4:16256392-16256393	0.270779	-
chr2	38482252	38482253	chr2:38482252-38482253	0.21979	+
chr22	32039816	32039817	chr22:32039816-32039817	0.199706	+
chr11	74745764	74745765	chr11:74745764-74745765	0.224812	-
chr2	38482829	38482830	chr2:38482829-38482830	0.222133	+
chr17	17384002	17384003	chr17:17384002-17384003	0.188976	-
chr6	117999307	117999308	chr6:117999307-117999308	0.233618	+
chr16	76235378	76235379	chr16:76235378-76235379	0.364854	-
chr16	76235446	76235447	chr16:76235446-76235447	0.361648	-
chr7	133034801	133034802	chr7:133034801-133034802	0.252809	-
chr20	18504825	18504826	chr20:18504825-18504826	0.210485	+
chr12	118246617	118246618	chr12:118246617-118246618	0.123209	+
chrM	9709	9710	chrM:9709-9710	0.223681	+
chrM	9833	9834	chrM:9833-9834	0.223301	+
chr12	118246428	118246429	chr12:118246428-118246429	0.127602	+
chr19	12643281	12643282	chr19:12643281-12643282	0.186485	-
chr19	20125043	20125044	chr19:20125043-20125044	0.271194	+
chr2	176201209	176201210	chr2:176201209-176201210	0.177187	-
chr2	38481927	38481928	chr2:38481927-38481928	0.226261	+
chrM	9963	9964	chrM:9963-9964	0.221844	+
chr19	23827725	23827726	chr19:23827725-23827726	0.197628	+
chr17	16382415	16382416	chr17:16382415-16382416	0.290404	+
chrM	9607	9608	chrM:9607-9608	0.221614	+
chr9	133020596	133020597	chr9:133020596-133020597	0.172552	+
chr11	107908740	107908741	chr11:107908740-107908741	0.291691	+
chr17	17383956	17383957	chr17:17383956-17383957	0.180624	-
chrM	9955	9956	chrM:9955-9956	0.220406	+
chr12	104265611	104265612	chr12:104265611-104265612	0.255292	+
chr11	46428685	46428686	chr11:46428685-46428686	0.2201	-
chr19	20125204	20125205	chr19:20125204-20125205	0.264666	+
chrM	8162	8163	chrM:8162-8163	0.243286	+
chrM	9816	9817	chrM:9816-9817	0.217078	+
chr12	118246930	118246931	chr12:118246930-118246931	0.122633	+
chr7	133034809	133034810	chr7:133034809-133034810	0.249095	-
chr11	46429143	46429144	chr11:46429143-46429144	0.21523	-
chr12	118246680	118246681	chr12:118246680-118246681	0.120331	+
chr9	133020182	133020183	chr9:133020182-133020183	0.175654	+
chr15	59769059	59769060	chr15:59769059-59769060	0.183453	+
chr17	19446400	19446401	chr17:19446400-19446401	0.121756	-
chr3	184149874	184149875	chr3:184149874-184149875	0.247714	+
chr11	46428656	46428657	chr11:46428656-46428657	0.202651	-
chr17	17383768	17383769	chr17:17383768-17383769	0.180038	-
chr12	3211758	3211759	chr12:3211758-3211759	0.238885	-
chr9	70217448	70217449	chr9:70217448-70217449	0.230207	+
chrM	9882	9883	chrM:9882-9883	0.222932	+
chrM	10170	10171	chrM:10170-10171	0.28359	+
chr11	74746055	74746056	chr11:74746055-74746056	0.22197	-
chr15	59769045	59769046	chr15:59769045-59769046	0.179021	+
chr19	23827627	23827628	chr19:23827627-23827628	0.195265	+
chr5	116052077	116052078	chr5:116052077-116052078	0.301887	-
chr12	118246836	118246837	chr12:118246836-118246837	0.129717	+
chr20	44466622	44466623	chr20:44466622-44466623	0.211351	-
chrM	9733	9734	chrM:9733-9734	0.216908	+
chr9	133020712	133020713	chr9:133020712-133020713	0.164341	+
chr17	17383806	17383807	chr17:17383806-17383807	0.171829	-
chrM	9720	9721	chrM:9720-9721	0.215659	+
chr12	132825719	132825720	chr12:132825719-132825720	0.253241	+
chr9	133019554	133019555	chr9:133019554-133019555	0.191222	+
chr20	21166604	21166605	chr20:21166604-21166605	0.258924	-
chr11	46428751	46428752	chr11:46428751-46428752	0.207514	-
chr17	28467873	28467874	chr17:28467873-28467874	0.248224	+
chr2	38482231	38482232	chr2:38482231-38482232	0.215353	+
chr2	38482414	38482415	chr2:38482414-38482415	0.205849	+
chr9	133020495	133020496	chr9:133020495-133020496	0.172975	+
chrM	9793	9794	chrM:9793-9794	0.215534	+
chr3	32635423	32635424	chr3:32635423-32635424	0.268303	-
chr19	12643847	12643848	chr19:12643847-12643848	0.183084	-
chr16	76235312	76235313	chr16:76235312-76235313	0.331395	-
chr3	184150456	184150457	chr3:184150456-184150457	0.235659	+
chr11	16974656	16974657	chr11:16974656-16974657	0.226141	-
chr6	117999260	117999261	chr6:117999260-117999261	0.221109	+
chr6	39958403	39958404	chr6:39958403-39958404	0.241211	-
chrM	9518	9519	chrM:9518-9519	0.218937	+
chr16	61055931	61055932	chr16:61055931-61055932	0.300924	-
chrM	9502	9503	chrM:9502-9503	0.222488	+
chr6	39958789	39958790	chr6:39958789-39958790	0.244575	-
chr9	108626850	108626851	chr9:108626850-108626851	0.302922	+
chr19	23828001	23828002	chr19:23828001-23828002	0.195389	+
chr5	33162673	33162674	chr5:33162673-33162674	0.216237	+
chr11	74746119	74746120	chr11:74746119-74746120	0.232636	-
chr9	133020586	133020587	chr9:133020586-133020587	0.162009	+
chr20	44466858	44466859	chr20:44466858-44466859	0.267686	-
chrX	70963133	70963134	chrX:70963133-70963134	0.271455	+
chr2	176201309	176201310	chr2:176201309-176201310	0.169988	-
chr15	59768814	59768815	chr15:59768814-59768815	0.181531	+
chr9	70217347	70217348	chr9:70217347-70217348	0.225234	+
chr10	96750300	96750301	chr10:96750300-96750301	0.189812	+
chr10	96750882	96750883	chr10:96750882-96750883	0.182831	+
chr7	133034576	133034577	chr7:133034576-133034577	0.242994	-
chr19	12894678	12894679	chr19:12894678-12894679	0.21702	+
chr7	133034565	133034566	chr7:133034565-133034566	0.236378	-
chr17	17383549	17383550	chr17:17383549-17383550	0.171926	-
chr2	38482418	38482419	chr2:38482418-38482419	0.202699	+
chr6	73373294	73373295	chr6:73373294-73373295	0.21836	-
chr17	16382525	16382526	chr17:16382525-16382526	0.273449	+
chrM	8148	8149	chrM:8148-8149	0.238936	+
chr3	184150401	184150402	chr3:184150401-184150402	0.2367	+
chr17	17383968	17383969	chr17:17383968-17383969	0.171728	-
chrM	9023	9024	chrM:9023-9024	0.276289	+
chr1	52772587	52772588	chr1:52772587-52772588	0.272727	-
chr6	144201039	144201040	chr6:144201039-144201040	0.31406	-
chr17	17383570	17383571	chr17:17383570-17383571	0.175528	-
chr11	107908764	107908765	chr11:107908764-107908765	0.267171	+
chr12	118246519	118246520	chr12:118246519-118246520	0.118269	+
chr19	20125522	20125523	chr19:20125522-20125523	0.25743	+
chr17	17383849	17383850	chr17:17383849-17383850	0.175145	-
chr3	101576720	101576721	chr3:101576720-101576721	0.203895	-
chr6	153282687	153282688	chr6:153282687-153282688	0.246753	-
chr15	59768687	59768688	chr15:59768687-59768688	0.18029	+
chr2	38482173	38482174	chr2:38482173-38482174	0.20951	+
chr17	19446241	19446242	chr17:19446241-19446242	0.118333	-
chr18	6462545	6462546	chr18:6462545-6462546	0.287981	-
chr20	44466789	44466790	chr20:44466789-44466790	0.209131	-
chr20	44466741	44466742	chr20:44466741-44466742	0.193548	-
chr2	176201080	176201081	chr2:176201080-176201081	0.162814	-
chr17	17383597	17383598	chr17:17383597-17383598	0.169275	-
chrM	7831	7832	chrM:7831-7832	0.242309	+
chr9	108626904	108626905	chr9:108626904-108626905	0.295961	+
chr17	28467924	28467925	chr17:28467924-28467925	0.240954	+
chr19	12894673	12894674	chr19:12894673-12894674	0.216431	+
chr6	116258664	116258665	chr6:116258664-116258665	0.285556	-
chr1	19608159	19608160	chr1:19608159-19608160	0.250129	+
chr6	116258913	116258914	chr6:116258913-116258914	0.280977	-
chr12	132826072	132826073	chr12:132826072-132826073	0.229602	+
chr18	6462484	6462485	chr18:6462484-6462485	0.285171	-
chrM	7684	7685	chrM:7684-7685	0.251978	+
chr9	133020584	133020585	chr9:133020584-133020585	0.165212	+
chr8	93957529	93957530	chr8:93957529-93957530	0.311628	-
chr10	96750367	96750368	chr10:96750367-96750368	0.184704	+
chr3	184150450	184150451	chr3:184150450-184150451	0.230352	+
chr3	184150210	184150211	chr3:184150210-184150211	0.229831	+
chr19	23827502	23827503	chr19:23827502-23827503	0.195317	+
chr11	16974651	16974652	chr11:16974651-16974652	0.221434	-
chr9	108626922	108626923	chr9:108626922-108626923	0.291174	+
chr6	34263405	34263406	chr6:34263405-34263406	0.244463	-
chr5	33162304	33162305	chr5:33162304-33162305	0.216179	+
chr17	16382192	16382193	chr17:16382192-16382193	0.267374	+
chrM	7661	7662	chrM:7661-7662	0.237011	+
chr3	184150035	184150036	chr3:184150035-184150036	0.238331	+
chr9	133020591	133020592	chr9:133020591-133020592	0.162136	+
chr17	17384019	17384020	chr17:17384019-17384020	0.173077	-
chrM	10160	10161	chrM:10160-10161	0.27123	+
chr20	44466675	44466676	chr20:44466675-44466676	0.200538	-
chr20	44466562	44466563	chr20:44466562-44466563	0.197027	-
chr6	116258484	116258485	chr6:116258484-116258485	0.268673	-
chr18	6462213	6462214	chr18:6462213-6462214	0.279134	-
chr14	69885886	69885887	chr14:69885886-69885887	0.257737	-
chr12	118246449	118246450	chr12:118246449-118246450	0.116041	+
chr17	19446831	19446832	chr17:19446831-19446832	0.125492	-
chr22	32039754	32039755	chr22:32039754-32039755	0.177792	+
chr2	38482534	38482535	chr2:38482534-38482535	0.198626	+
chr2	38482835	38482836	chr2:38482835-38482836	0.201658	+
chr12	118246942	118246943	chr12:118246942-118246943	0.116109	+
chr12	118246935	118246936	chr12:118246935-118246936	0.11754	+
chr6	117999509	117999510	chr6:117999509-117999510	0.219851	+
chr17	16381953	16381954	chr17:16381953-16381954	0.278183	+
chrM	9698	9699	chrM:9698-9699	0.211291	+
chr12	132826139	132826140	chr12:132826139-132826140	0.230915	+
chrM	9774	9775	chrM:9774-9775	0.213274	+
chr2	38482621	38482622	chr2:38482621-38482622	0.20735	+
chrM	9854	9855	chrM:9854-9855	0.206772	+
chr3	161429468	161429469	chr3:161429468-161429469	0.28145	-
chr11	46429014	46429015	chr11:46429014-46429015	0.20498	-
chr9	133020512	133020513	chr9:133020512-133020513	0.155816	+
chr1	19608494	19608495	chr1:19608494-19608495	0.239204	+
chr5	33162824	33162825	chr5:33162824-33162825	0.220453	+
chr14	69885539	69885540	chr14:69885539-69885540	0.251399	-
chr16	61055937	61055938	chr16:61055937-61055938	0.431276	-
chr17	28467894	28467895	chr17:28467894-28467895	0.243467	+
chr19	12643551	12643552	chr19:12643551-12643552	0.172114	-
chr5	33162352	33162353	chr5:33162352-33162353	0.211099	+
chr2	176200930	176200931	chr2:176200930-176200931	0.162703	-
chr17	28467879	28467880	chr17:28467879-28467880	0.242702	+
chr6	12514218	12514219	chr6:12514218-12514219	0.253311	+
chr12	104265377	104265378	chr12:104265377-104265378	0.236283	+
chr6	39958680	39958681	chr6:39958680-39958681	0.23013	-
chrM	9820	9821	chrM:9820-9821	0.209038	+
chr19	12643615	12643616	chr19:12643615-12643616	0.166635	-
chr19	12894568	12894569	chr19:12894568-12894569	0.203949	+
chr11	46429089	46429090	chr11:46429089-46429090	0.20068	-
chr2	38482421	38482422	chr2:38482421-38482422	0.19421	+
chr20	18505047	18505048	chr20:18505047-18505048	0.188001	+
chr7	133035343	133035344	chr7:133035343-133035344	0.251072	-
chrM	15441	15442	chrM:15441-15442	0.320567	+
chr12	118246173	118246174	chr12:118246173-118246174	0.122048	+
chr12	132826185	132826186	chr12:132826185-132826186	0.227723	+
chr6	39958716	39958717	chr6:39958716-39958717	0.238866	-
chr6	144200345	144200346	chr6:144200345-144200346	0.253995	-
chr11	74746068	74746069	chr11:74746068-74746069	0.212106	-
chr12	118246770	118246771	chr12:118246770-118246771	0.117884	+
chr12	118246441	118246442	chr12:118246441-118246442	0.116519	+
chr9	133019521	133019522	chr9:133019521-133019522	0.172545	+
chr14	58794978	58794979	chr14:58794978-58794979	0.245718	+
chr19	23827689	23827690	chr19:23827689-23827690	0.181773	+
chr15	59769039	59769040	chr15:59769039-59769040	0.171465	+
chrM	10126	10127	chrM:10126-10127	0.257672	+
chrX	70963123	70963124	chrX:70963123-70963124	0.268782	+
chr18	74390292	74390293	chr18:74390292-74390293	0.337851	-
chr9	133020888	133020889	chr9:133020888-133020889	0.152555	+
chr18	6462207	6462208	chr18:6462207-6462208	0.277036	-
chr9	87525386	87525387	chr9:87525386-87525387	0.215171	+
chrM	9779	9780	chrM:9779-9780	0.205939	+
chr2	38482030	38482031	chr2:38482030-38482031	0.20262	+
chrM	15495	15496	chrM:15495-15496	0.329184	+
chr17	19446367	19446368	chr17:19446367-19446368	0.114715	-
chr12	132826088	132826089	chr12:132826088-132826089	0.233397	+
chr21	18858109	18858110	chr21:18858109-18858110	0.31786	+
chrM	15123	15124	chrM:15123-15124	0.341752	+
chr12	118246744	118246745	chr12:118246744-118246745	0.115495	+
chr15	59768678	59768679	chr15:59768678-59768679	0.171385	+
chr19	12894120	12894121	chr19:12894120-12894121	0.222044	+
chrM	8798	8799	chrM:8798-8799	0.258355	+
chr9	133021130	133021131	chr9:133021130-133021131	0.150276	+
chr1	52772411	52772412	chr1:52772411-52772412	0.266327	-
chrM	7227	7228	chrM:7227-7228	0.313278	+
chr9	108626856	108626857	chr9:108626856-108626857	0.285511	+
chr17	16382558	16382559	chr17:16382558-16382559	0.263731	+
chr17	16382409	16382410	chr17:16382409-16382410	0.262544	+
chr6	34263320	34263321	chr6:34263320-34263321	0.236022	-
chr17	17384036	17384037	chr17:17384036-17384037	0.176196	-
chr11	74745758	74745759	chr11:74745758-74745759	0.199806	-
chr14	69885859	69885860	chr14:69885859-69885860	0.261066	-
chrM	7974	7975	chrM:7974-7975	0.230706	+
chr6	73372942	73372943	chr6:73372942-73372943	0.171098	-
chr19	23827537	23827538	chr19:23827537-23827538	0.18105	+
chr19	12643470	12643471	chr19:12643470-12643471	0.169156	-
chr19	12643644	12643645	chr19:12643644-12643645	0.170637	-
chr9	133021034	133021035	chr9:133021034-133021035	0.147427	+
chr2	38482499	38482500	chr2:38482499-38482500	0.191095	+
chrM	9510	9511	chrM:9510-9511	0.204063	+
chr10	96750515	96750516	chr10:96750515-96750516	0.178667	+
chrM	8999	9000	chrM:8999-9000	0.261532	+
chrX	70962986	70962987	chrX:70962986-70962987	0.259884	+
chr9	133020051	133020052	chr9:133020051-133020052	0.162981	+
chr12	118246548	118246549	chr12:118246548-118246549	0.109951	+
chr3	185417982	185417983	chr3:185417982-185417983	0.256786	-
chr7	44468179	44468180	chr7:44468179-44468180	0.178495	+
chr12	118246276	118246277	chr12:118246276-118246277	0.113604	+
chr7	133035810	133035811	chr7:133035810-133035811	0.254153	-
chr12	132826119	132826120	chr12:132826119-132826120	0.2218	+
chr3	184149770	184149771	chr3:184149770-184149771	0.227435	+
chr12	118246676	118246677	chr12:118246676-118246677	0.110234	+
chr6	12514619	12514620	chr6:12514619-12514620	0.248183	+
chr2	38482455	38482456	chr2:38482455-38482456	0.191127	+
chr11	107908608	107908609	chr11:107908608-107908609	0.257541	+
chrM	10096	10097	chrM:10096-10097	0.265946	+
chrM	8841	8842	chrM:8841-8842	0.261125	+
chr17	17383693	17383694	chr17:17383693-17383694	0.159049	-
chr9	70217310	70217311	chr9:70217310-70217311	0.211502	+
chr11	16974686	16974687	chr11:16974686-16974687	0.208619	-
chr6	153282692	153282693	chr6:153282692-153282693	0.229437	-
chr2	63684423	63684424	chr2:63684423-63684424	0.194481	+
chr11	107908658	107908659	chr11:107908658-107908659	0.257093	+
chr17	19446039	19446040	chr17:19446039-19446040	0.109411	-
chr2	38482195	38482196	chr2:38482195-38482196	0.196813	+
chr6	117999266	117999267	chr6:117999266-117999267	0.205367	+
chr11	107908461	107908462	chr11:107908461-107908462	0.253495	+
chr20	18504912	18504913	chr20:18504912-18504913	0.179135	+
chr14	69885890	69885891	chr14:69885890-69885891	0.246568	-
chrM	8859	8860	chrM:8859-8860	0.253663	+
chr11	107908382	107908383	chr11:107908382-107908383	0.26693	+
chr5	178055639	178055640	chr5:178055639-178055640	0.279159	+
chr1	52772638	52772639	chr1:52772638-52772639	0.266888	-
chr12	62965333	62965334	chr12:62965333-62965334	0.359949	+
chr10	120354791	120354792	chr10:120354791-120354792	0.252286	-
chr19	12643446	12643447	chr19:12643446-12643447	0.16384	-
chr12	104265584	104265585	chr12:104265584-104265585	0.221374	+
chrM	9825	9826	chrM:9825-9826	0.191678	+
chr12	132826124	132826125	chr12:132826124-132826125	0.221041	+
chr3	186900121	186900122	chr3:186900121-186900122	0.256973	+
chr12	49129301	49129302	chr12:49129301-49129302	0.305069	-
chr16	76235218	76235219	chr16:76235218-76235219	0.310911	-
chr3	32635474	32635475	chr3:32635474-32635475	0.239863	-
chr12	118246637	118246638	chr12:118246637-118246638	0.110393	+
chr3	161429464	161429465	chr3:161429464-161429465	0.263719	-
chrM	6502	6503	chrM:6502-6503	0.342105	+
chr19	20125066	20125067	chr19:20125066-20125067	0.25	+
chr5	56505001	56505002	chr5:56505001-56505002	0.188961	-
chr11	46429125	46429126	chr11:46429125-46429126	0.194314	-
chr11	46428968	46428969	chr11:46428968-46428969	0.187669	-
chr10	96750533	96750534	chr10:96750533-96750534	0.172072	+
chr19	12643314	12643315	chr19:12643314-12643315	0.162821	-
chr17	19446607	19446608	chr17:19446607-19446608	0.112176	-
chrM	7838	7839	chrM:7838-7839	0.226581	+
chr5	33162828	33162829	chr5:33162828-33162829	0.204928	+
chr5	33162167	33162168	chr5:33162167-33162168	0.248025	+
chr10	96750480	96750481	chr10:96750480-96750481	0.175238	+
chr19	23828008	23828009	chr19:23828008-23828009	0.166825	+
chr3	185418707	185418708	chr3:185418707-185418708	0.280802	-
chr11	46428985	46428986	chr11:46428985-46428986	0.196865	-
chr19	23827555	23827556	chr19:23827555-23827556	0.176208	+
chr4	16256526	16256527	chr4:16256526-16256527	0.248776	-
chr3	32635505	32635506	chr3:32635505-32635506	0.239965	-
chrM	9863	9864	chrM:9863-9864	0.190899	+
chr12	132826001	132826002	chr12:132826001-132826002	0.21374	+
chrM	5728	5729	chrM:5728-5729	0.324324	+
chr6	116258961	116258962	chr6:116258961-116258962	0.269729	-
chr2	203191181	203191182	chr2:203191181-203191182	0.268173	+
chr5	116052300	116052301	chr5:116052300-116052301	0.266315	-
chr16	61055472	61055473	chr16:61055472-61055473	0.206398	-
chr17	28468103	28468104	chr17:28468103-28468104	0.219733	+
chr19	23827666	23827667	chr19:23827666-23827667	0.174635	+
chrM	9312	9313	chrM:9312-9313	0.205844	+
chr19	12643274	12643275	chr19:12643274-12643275	0.163864	-
chr9	133020694	133020695	chr9:133020694-133020695	0.149829	+
chr2	176201063	176201064	chr2:176201063-176201064	0.152341	-
chrM	15202	15203	chrM:15202-15203	0.319603	+
chrM	15137	15138	chrM:15137-15138	0.321122	+
chr5	33162702	33162703	chr5:33162702-33162703	0.193112	+
chr2	38482862	38482863	chr2:38482862-38482863	0.194604	+
chr22	32039738	32039739	chr22:32039738-32039739	0.168317	+
chr9	133019561	133019562	chr9:133019561-133019562	0.16564	+
chr20	21166294	21166295	chr20:21166294-21166295	0.190663	-
chr17	28467887	28467888	chr17:28467887-28467888	0.226894	+
chrM	8057	8058	chrM:8057-8058	0.221927	+
chr19	12643863	12643864	chr19:12643863-12643864	0.159243	-
chr6	34263596	34263597	chr6:34263596-34263597	0.227702	-
chrM	9933	9934	chrM:9933-9934	0.191418	+
chr6	144200331	144200332	chr6:144200331-144200332	0.226156	-
chr17	17383450	17383451	chr17:17383450-17383451	0.146282	-
chr19	20125031	20125032	chr19:20125031-20125032	0.236111	+
chr19	12894325	12894326	chr19:12894325-12894326	0.192619	+
chr9	133020554	133020555	chr9:133020554-133020555	0.147635	+
chr9	108627072	108627073	chr9:108627072-108627073	0.269416	+
chr4	16256519	16256520	chr4:16256519-16256520	0.237989	-
chr22	41064523	41064524	chr22:41064523-41064524	0.292035	+
chr15	59768829	59768830	chr15:59768829-59768830	0.16046	+
chr1	52772578	52772579	chr1:52772578-52772579	0.253469	-
chr12	118246894	118246895	chr12:118246894-118246895	0.104429	+
chr7	133034778	133034779	chr7:133034778-133034779	0.219424	-
chr19	23827881	23827882	chr19:23827881-23827882	0.163832	+
chrM	7621	7622	chrM:7621-7622	0.23044	+
chr6	117998952	117998953	chr6:117998952-117998953	0.21453	+
chr19	20125075	20125076	chr19:20125075-20125076	0.239411	+
chr12	132825817	132825818	chr12:132825817-132825818	0.217908	+
chr11	46428924	46428925	chr11:46428924-46428925	0.187873	-
chr11	16974985	16974986	chr11:16974985-16974986	0.216541	-
chr3	142827333	142827334	chr3:142827333-142827334	0.202265	-
chr6	116258963	116258964	chr6:116258963-116258964	0.257665	-
chr19	12894336	12894337	chr19:12894336-12894337	0.199042	+
chr2	171517634	171517635	chr2:171517634-171517635	0.227346	-
chr2	38482511	38482512	chr2:38482511-38482512	0.181241	+
chr19	23827918	23827919	chr19:23827918-23827919	0.166388	+
chr3	142827584	142827585	chr3:142827584-142827585	0.209795	-
chr19	12643546	12643547	chr19:12643546-12643547	0.158362	-
chrM	8143	8144	chrM:8143-8144	0.213702	+
chr19	23827426	23827427	chr19:23827426-23827427	0.171833	+
chrM	6913	6914	chrM:6913-6914	0.304626	+
chr19	12894493	12894494	chr19:12894493-12894494	0.190027	+
chr14	58794643	58794644	chr14:58794643-58794644	0.279554	+
chr19	12643537	12643538	chr19:12643537-12643538	0.159404	-
chr20	18505040	18505041	chr20:18505040-18505041	0.176014	+
chr11	46428899	46428900	chr11:46428899-46428900	0.188578	-
chr19	23827898	23827899	chr19:23827898-23827899	0.166866	+
chr19	23827470	23827471	chr19:23827470-23827471	0.168554	+
chrX	70963078	70963079	chrX:70963078-70963079	0.245506	+
chr14	69885332	69885333	chr14:69885332-69885333	0.220575	-
chr19	20125244	20125245	chr19:20125244-20125245	0.231968	+
chr19	12643513	12643514	chr19:12643513-12643514	0.15308	-
chr20	44466736	44466737	chr20:44466736-44466737	0.170996	-
chr17	19446142	19446143	chr17:19446142-19446143	0.104906	-
chr11	16975027	16975028	chr11:16975027-16975028	0.22311	-
chr9	133020685	133020686	chr9:133020685-133020686	0.139557	+
chr12	104265827	104265828	chr12:104265827-104265828	0.224905	+
chr11	74746136	74746137	chr11:74746136-74746137	0.194869	-
chrM	8388	8389	chrM:8388-8389	0.288125	+
chr1	236484227	236484228	chr1:236484227-236484228	0.285053	+
chr6	117999476	117999477	chr6:117999476-117999477	0.195807	+
chr19	23827752	23827753	chr19:23827752-23827753	0.164827	+
chrM	9187	9188	chrM:9187-9188	0.249155	+
chr1	76699914	76699915	chr1:76699914-76699915	0.4	+
chr3	185418512	185418513	chr3:185418512-185418513	0.270793	-
chr2	38482221	38482222	chr2:38482221-38482222	0.180188	+
chr11	74745917	74745918	chr11:74745917-74745918	0.190709	-
chr2	38482546	38482547	chr2:38482546-38482547	0.185926	+
chr2	171517346	171517347	chr2:171517346-171517347	0.227651	-
chr11	74745881	74745882	chr11:74745881-74745882	0.194444	-
chrM	9842	9843	chrM:9842-9843	0.188852	+
chrX	70963056	70963057	chrX:70963056-70963057	0.244065	+
chr12	104265542	104265543	chr12:104265542-104265543	0.217317	+
chr3	32635369	32635370	chr3:32635369-32635370	0.219697	-
chr6	73373277	73373278	chr6:73373277-73373278	0.174521	-
chr17	16381964	16381965	chr17:16381964-16381965	0.253773	+
chr4	16256535	16256536	chr4:16256535-16256536	0.2332	-
chr19	12643722	12643723	chr19:12643722-12643723	0.158443	-
chr7	133034845	133034846	chr7:133034845-133034846	0.214459	-
chr22	41064544	41064545	chr22:41064544-41064545	0.285829	+
chr9	133019528	133019529	chr9:133019528-133019529	0.15942	+
chr6	116258468	116258469	chr6:116258468-116258469	0.248142	-
chrM	15407	15408	chrM:15407-15408	0.316356	+
chr9	133020154	133020155	chr9:133020154-133020155	0.150181	+
chr20	18504922	18504923	chr20:18504922-18504923	0.171022	+
chr19	12894159	12894160	chr19:12894159-12894160	0.189032	+
chr3	184150408	184150409	chr3:184150408-184150409	0.207016	+
chr12	118246470	118246471	chr12:118246470-118246471	0.102815	+
chrM	3956	3957	chrM:3956-3957	0.352436	+
chr19	23827703	23827704	chr19:23827703-23827704	0.162491	+
chr9	133020259	133020260	chr9:133020259-133020260	0.152189	+
chr11	107908759	107908760	chr11:107908759-107908760	0.241279	+
chr12	104265644	104265645	chr12:104265644-104265645	0.224386	+
chr5	33162499	33162500	chr5:33162499-33162500	0.194481	+
chr5	33162206	33162207	chr5:33162206-33162207	0.197211	+
chr6	116258514	116258515	chr6:116258514-116258515	0.247916	-
chr7	133035399	133035400	chr7:133035399-133035400	0.22342	-
chrM	15225	15226	chrM:15225-15226	0.318011	+
chr12	104265802	104265803	chr12:104265802-104265803	0.219966	+
chr12	118246090	118246091	chr12:118246090-118246091	0.112573	+
chr12	104265877	104265878	chr12:104265877-104265878	0.219355	+
chr11	46428941	46428942	chr11:46428941-46428942	0.183777	-
chr2	176201150	176201151	chr2:176201150-176201151	0.147053	-
chr15	59768422	59768423	chr15:59768422-59768423	0.162102	+
chr19	23827128	23827129	chr19:23827128-23827129	0.179745	+
chr22	32039845	32039846	chr22:32039845-32039846	0.158094	+
chrM	9274	9275	chrM:9274-9275	0.201722	+
chrM	15428	15429	chrM:15428-15429	0.299786	+
chr9	133020440	133020441	chr9:133020440-133020441	0.149563	+
chr6	116259018	116259019	chr6:116259018-116259019	0.253142	-
chr3	186900140	186900141	chr3:186900140-186900141	0.240558	+
chr3	185418524	185418525	chr3:185418524-185418525	0.255678	-
chr8	93957556	93957557	chr8:93957556-93957557	0.277713	-
chr3	101576657	101576658	chr3:101576657-101576658	0.186446	-
chr12	132826080	132826081	chr12:132826080-132826081	0.204175	+
chr6	12514609	12514610	chr6:12514609-12514610	0.234683	+
chrM	14993	14994	chrM:14993-14994	0.33278	+
chr12	132826078	132826079	chr12:132826078-132826079	0.198861	+
chr3	101576913	101576914	chr3:101576913-101576914	0.177107	-
chrM	6244	6245	chrM:6244-6245	0.328984	+
chr12	49128579	49128580	chr12:49128579-49128580	0.264029	-
chr10	96750717	96750718	chr10:96750717-96750718	0.171056	+
chrM	9245	9246	chrM:9245-9246	0.190621	+
chr3	186900584	186900585	chr3:186900584-186900585	0.240792	+
chr14	69885406	69885407	chr14:69885406-69885407	0.224424	-
chr5	33162323	33162324	chr5:33162323-33162324	0.187517	+
chrM	9523	9524	chrM:9523-9524	0.192962	+
chr12	118246558	118246559	chr12:118246558-118246559	0.10731	+
chr7	133035330	133035331	chr7:133035330-133035331	0.222693	-
chr19	12643507	12643508	chr19:12643507-12643508	0.152084	-
chr12	118246890	118246891	chr12:118246890-118246891	0.101835	+
chr6	12514220	12514221	chr6:12514220-12514221	0.233315	+
chr18	6462540	6462541	chr18:6462540-6462541	0.243152	-
chr20	44466730	44466731	chr20:44466730-44466731	0.171483	-
chr12	104265308	104265309	chr12:104265308-104265309	0.21875	+
chrM	15295	15296	chrM:15295-15296	0.301115	+
chr7	133035862	133035863	chr7:133035862-133035863	0.236313	-
chr19	23827353	23827354	chr19:23827353-23827354	0.169308	+
chr9	133020900	133020901	chr9:133020900-133020901	0.142899	+
chr6	144200425	144200426	chr6:144200425-144200426	0.230813	-
chr1	19608450	19608451	chr1:19608450-19608451	0.23118	+
chr9	70217282	70217283	chr9:70217282-70217283	0.202716	+
chr9	133020505	133020506	chr9:133020505-133020506	0.147093	+
chrM	9340	9341	chrM:9340-9341	0.196223	+
chr8	93957630	93957631	chr8:93957630-93957631	0.277381	-
chr12	118246114	118246115	chr12:118246114-118246115	0.110745	+
chr1	19608344	19608345	chr1:19608344-19608345	0.216004	+
chr6	116258733	116258734	chr6:116258733-116258734	0.242594	-
chr17	17383362	17383363	chr17:17383362-17383363	0.147862	-
chr5	56504785	56504786	chr5:56504785-56504786	0.17972	-
chr12	104265608	104265609	chr12:104265608-104265609	0.210504	+
chr5	33162260	33162261	chr5:33162260-33162261	0.186118	+
chr7	133034996	133034997	chr7:133034996-133034997	0.206767	-
chr11	46428936	46428937	chr11:46428936-46428937	0.178336	-
chr6	144200831	144200832	chr6:144200831-144200832	0.231768	-
chrM	9802	9803	chrM:9802-9803	0.18386	+
chr3	142827534	142827535	chr3:142827534-142827535	0.198116	-
chr6	117999008	117999009	chr6:117999008-117999009	0.193824	+
chr21	18858403	18858404	chr21:18858403-18858404	0.279334	+
chrM	10351	10352	chrM:10351-10352	0.236948	+
chr2	38482288	38482289	chr2:38482288-38482289	0.175353	+
chr5	56504781	56504782	chr5:56504781-56504782	0.174357	-
chr12	118246870	118246871	chr12:118246870-118246871	0.101124	+
chr9	133020930	133020931	chr9:133020930-133020931	0.126541	+
chrM	9643	9644	chrM:9643-9644	0.186629	+
chr3	142827570	142827571	chr3:142827570-142827571	0.196305	-
chr12	104265636	104265637	chr12:104265636-104265637	0.207451	+
chr17	19446090	19446091	chr17:19446090-19446091	0.103505	-
chr3	142827726	142827727	chr3:142827726-142827727	0.253093	-
chr3	184150503	184150504	chr3:184150503-184150504	0.226788	+
chr15	59768652	59768653	chr15:59768652-59768653	0.154453	+
chr3	45160090	45160091	chr3:45160090-45160091	0.264976	-
chr19	20125304	20125305	chr19:20125304-20125305	0.227273	+
chr9	133019763	133019764	chr9:133019763-133019764	0.153355	+
chr14	69885646	69885647	chr14:69885646-69885647	0.219848	-
chr20	18504819	18504820	chr20:18504819-18504820	0.177146	+
chr3	142827355	142827356	chr3:142827355-142827356	0.194777	-
chr6	144200987	144200988	chr6:144200987-144200988	0.237803	-
chr2	174720112	174720113	chr2:174720112-174720113	0.370868	+
chr14	69885801	69885802	chr14:69885801-69885802	0.222986	-
chr19	23827984	23827985	chr19:23827984-23827985	0.160285	+
chr9	133020187	133020188	chr9:133020187-133020188	0.148602	+
chr1	236484565	236484566	chr1:236484565-236484566	0.271333	+
chrM	7747	7748	chrM:7747-7748	0.215975	+
chr12	49129296	49129297	chr12:49129296-49129297	0.284793	-
chr18	6462479	6462480	chr18:6462479-6462480	0.250237	-
chrM	6952	6953	chrM:6952-6953	0.28388	+
chr7	133035276	133035277	chr7:133035276-133035277	0.215167	-
chr9	133020575	133020576	chr9:133020575-133020576	0.144083	+
chr19	23827593	23827594	chr19:23827593-23827594	0.163444	+
chr3	32635283	32635284	chr3:32635283-32635284	0.224601	-
chr19	20125410	20125411	chr19:20125410-20125411	0.217774	+
chr6	116258906	116258907	chr6:116258906-116258907	0.24158	-
chr20	21166169	21166170	chr20:21166169-21166170	0.197618	-
chr17	19446014	19446015	chr17:19446014-19446015	0.101365	-
chr19	23827343	23827344	chr19:23827343-23827344	0.171914	+
chr19	12643264	12643265	chr19:12643264-12643265	0.150103	-
chr7	44467896	44467897	chr7:44467896-44467897	0.171348	+
chrM	14850	14851	chrM:14850-14851	0.328853	+
chr3	184150463	184150464	chr3:184150463-184150464	0.200078	+
chr12	118246272	118246273	chr12:118246272-118246273	0.102908	+
chr2	77792804	77792805	chr2:77792804-77792805	0.241576	+
chr6	153282359	153282360	chr6:153282359-153282360	0.204248	-
chr12	132826024	132826025	chr12:132826024-132826025	0.204943	+
chr16	61055556	61055557	chr16:61055556-61055557	0.209561	-
chr11	67682791	67682792	chr11:67682791-67682792	0.22776	-
chr6	144201049	144201050	chr6:144201049-144201050	0.287591	-
chr6	12514434	12514435	chr6:12514434-12514435	0.218336	+
chr20	18504799	18504800	chr20:18504799-18504800	0.170207	+
chr5	33162417	33162418	chr5:33162417-33162418	0.175505	+
chr17	19446265	19446266	chr17:19446265-19446266	0.100933	-
chr12	132825906	132825907	chr12:132825906-132825907	0.193834	+
chr10	96750573	96750574	chr10:96750573-96750574	0.156235	+
chr4	16256485	16256486	chr4:16256485-16256486	0.226106	-
chrM	15315	15316	chrM:15315-15316	0.294551	+
chr6	144200823	144200824	chr6:144200823-144200824	0.23524	-
chr20	44466796	44466797	chr20:44466796-44466797	0.176761	-
chr5	33162308	33162309	chr5:33162308-33162309	0.184705	+
chr3	184149997	184149998	chr3:184149997-184149998	0.203843	+
chr12	132825886	132825887	chr12:132825886-132825887	0.197985	+
chr3	32635292	32635293	chr3:32635292-32635293	0.215695	-
chr19	20125299	20125300	chr19:20125299-20125300	0.21624	+
chr9	133020623	133020624	chr9:133020623-133020624	0.143311	+
chr18	6462220	6462221	chr18:6462220-6462221	0.23906	-
chr12	104265812	104265813	chr12:104265812-104265813	0.207539	+
chrM	15787	15788	chrM:15787-15788	0.289526	+
chrM	8622	8623	chrM:8622-8623	0.252145	+
chr3	185418408	185418409	chr3:185418408-185418409	0.250939	-
chr12	118246862	118246863	chr12:118246862-118246863	0.107654	+
chr14	69885986	69885987	chr14:69885986-69885987	0.228334	-
chr10	96750521	96750522	chr10:96750521-96750522	0.159515	+
chr11	74746165	74746166	chr11:74746165-74746166	0.188605	-
chrM	8600	8601	chrM:8600-8601	0.250241	+
chr15	59768498	59768499	chr15:59768498-59768499	0.15578	+
chr9	108626968	108626969	chr9:108626968-108626969	0.247059	+
chr6	34263344	34263345	chr6:34263344-34263345	0.199062	-
chr9	70217204	70217205	chr9:70217204-70217205	0.187865	+
chr12	3211916	3211917	chr12:3211916-3211917	0.202962	-
chr3	142827668	142827669	chr3:142827668-142827669	0.185871	-
chr3	32635240	32635241	chr3:32635240-32635241	0.220353	-
chr20	18505038	18505039	chr20:18505038-18505039	0.161457	+
chr11	107908649	107908650	chr11:107908649-107908650	0.229299	+
chr10	96750498	96750499	chr10:96750498-96750499	0.16253	+
chr14	58794776	58794777	chr14:58794776-58794777	0.206124	+
chr12	118246396	118246397	chr12:118246396-118246397	0.0970172	+
chr7	133034673	133034674	chr7:133034673-133034674	0.202476	-
chr21	18858309	18858310	chr21:18858309-18858310	0.263836	+
chrM	6848	6849	chrM:6848-6849	0.286026	+
chr9	133020163	133020164	chr9:133020163-133020164	0.142107	+
chr11	107908379	107908380	chr11:107908379-107908380	0.242404	+
chr14	58794984	58794985	chr14:58794984-58794985	0.212348	+
chrM	9335	9336	chrM:9335-9336	0.188205	+
chr19	23827742	23827743	chr19:23827742-23827743	0.154642	+
chr17	19446771	19446772	chr17:19446771-19446772	0.103688	-
chr3	184150061	184150062	chr3:184150061-184150062	0.196895	+
chr17	17383929	17383930	chr17:17383929-17383930	0.148353	-
chr11	46428868	46428869	chr11:46428868-46428869	0.173179	-
chr15	24909500	24909501	chr15:24909500-24909501	0.258445	-
chrM	1696	1697	chrM:1696-1697	0.305234	+
chr12	62965364	62965365	chr12:62965364-62965365	0.321909	+
chr12	118246776	118246777	chr12:118246776-118246777	0.102303	+
chrX	39787259	39787260	chrX:39787259-39787260	0.303811	-
chr2	38481998	38481999	chr2:38481998-38481999	0.176093	+
chr15	59768666	59768667	chr15:59768666-59768667	0.148354	+
chrM	15723	15724	chrM:15723-15724	0.281541	+
chr15	59768351	59768352	chr15:59768351-59768352	0.151554	+
chrM	8066	8067	chrM:8066-8067	0.201798	+
chr17	17383561	17383562	chr17:17383561-17383562	0.150679	-
chr12	132825901	132825902	chr12:132825901-132825902	0.189116	+
chr19	23827765	23827766	chr19:23827765-23827766	0.156685	+
chr19	23828048	23828049	chr19:23828048-23828049	0.155693	+
chr11	46428920	46428921	chr11:46428920-46428921	0.174263	-
chr7	133035593	133035594	chr7:133035593-133035594	0.218847	-
chr17	19445994	19445995	chr17:19445994-19445995	0.0995256	-
chr4	16256346	16256347	chr4:16256346-16256347	0.226159	-
chr6	144201046	144201047	chr6:144201046-144201047	0.289525	-
chr17	16382535	16382536	chr17:16382535-16382536	0.232639	+
chr17	16382420	16382421	chr17:16382420-16382421	0.220989	+
chr16	61055486	61055487	chr16:61055486-61055487	0.195163	-
chr16	76235124	76235125	chr16:76235124-76235125	0.279869	-
chrM	9376	9377	chrM:9376-9377	0.180704	+
chr19	12894432	12894433	chr19:12894432-12894433	0.17426	+
chr1	236484478	236484479	chr1:236484478-236484479	0.253139	+
chr9	133020133	133020134	chr9:133020133-133020134	0.144835	+
chr17	17383432	17383433	chr17:17383432-17383433	0.141129	-
chr12	132825985	132825986	chr12:132825985-132825986	0.185949	+
chrM	9318	9319	chrM:9318-9319	0.178282	+
chr17	17383782	17383783	chr17:17383782-17383783	0.138748	-
chr9	133020933	133020934	chr9:133020933-133020934	0.128469	+
chrM	6478	6479	chrM:6478-6479	0.302146	+
chrM	6484	6485	chrM:6484-6485	0.297344	+
chr11	82689594	82689595	chr11:82689594-82689595	0.301843	+
chr3	184149984	184149985	chr3:184149984-184149985	0.198911	+
chr6	144200350	144200351	chr6:144200350-144200351	0.215753	-
chr15	24908944	24908945	chr15:24908944-24908945	0.245561	-
chr9	133019618	133019619	chr9:133019618-133019619	0.156808	+
chr19	23828060	23828061	chr19:23828060-23828061	0.153316	+
chr11	74746159	74746160	chr11:74746159-74746160	0.17575	-
chrM	9544	9545	chrM:9544-9545	0.178888	+
chr20	18505104	18505105	chr20:18505104-18505105	0.19362	+
chr5	33162721	33162722	chr5:33162721-33162722	0.172194	+
chrM	15339	15340	chrM:15339-15340	0.283833	+
chr21	18858066	18858067	chr21:18858066-18858067	0.258373	+
chr1	236484311	236484312	chr1:236484311-236484312	0.248513	+
chr5	33162529	33162530	chr5:33162529-33162530	0.168966	+
chr9	133019526	133019527	chr9:133019526-133019527	0.15165	+
chr8	93957680	93957681	chr8:93957680-93957681	0.260606	-
chr9	70217440	70217441	chr9:70217440-70217441	0.176937	+
chrM	7695	7696	chrM:7695-7696	0.203454	+
chr12	49128232	49128233	chr12:49128232-49128233	0.226059	-
chr19	23827220	23827221	chr19:23827220-23827221	0.171304	+
chr2	38482319	38482320	chr2:38482319-38482320	0.174485	+
chr2	176201304	176201305	chr2:176201304-176201305	0.134838	-
chr19	23827875	23827876	chr19:23827875-23827876	0.153237	+
chr1	19608335	19608336	chr1:19608335-19608336	0.19244	+
chr7	133034649	133034650	chr7:133034649-133034650	0.194089	-
chr2	171517247	171517248	chr2:171517247-171517248	0.203176	-
chrM	9176	9177	chrM:9176-9177	0.221384	+
chr19	20125507	20125508	chr19:20125507-20125508	0.211998	+
chr21	18858346	18858347	chr21:18858346-18858347	0.259848	+
chrM	6842	6843	chrM:6842-6843	0.27717	+
chr3	184149778	184149779	chr3:184149778-184149779	0.200893	+
chr15	59769151	59769152	chr15:59769151-59769152	0.139375	+
chr3	161429116	161429117	chr3:161429116-161429117	0.236977	-
chr12	49128575	49128576	chr12:49128575-49128576	0.24371	-
chr17	17383815	17383816	chr17:17383815-17383816	0.138262	-
chr17	16382258	16382259	chr17:16382258-16382259	0.214509	+
chr17	17383732	17383733	chr17:17383732-17383733	0.133569	-
chr14	69885935	69885936	chr14:69885935-69885936	0.209446	-
chr6	144200321	144200322	chr6:144200321-144200322	0.21451	-
chr19	12643296	12643297	chr19:12643296-12643297	0.138522	-
chr2	38482438	38482439	chr2:38482438-38482439	0.166853	+
chr1	52772625	52772626	chr1:52772625-52772626	0.221311	-
chrM	10282	10283	chrM:10282-10283	0.215184	+
chr19	23827612	23827613	chr19:23827612-23827613	0.153984	+
chr2	38482739	38482740	chr2:38482739-38482740	0.167908	+
chr3	185418817	185418818	chr3:185418817-185418818	0.341401	-
chr6	12514404	12514405	chr6:12514404-12514405	0.211559	+
chr17	19446484	19446485	chr17:19446484-19446485	0.0929487	-
chr17	81512308	81512309	chr17:81512308-81512309	0.442543	-
chr2	176200894	176200895	chr2:176200894-176200895	0.135477	-
chr1	52772610	52772611	chr1:52772610-52772611	0.226516	-
chr6	116258813	116258814	chr6:116258813-116258814	0.221335	-
chrM	9764	9765	chrM:9764-9765	0.168564	+
chrM	9942	9943	chrM:9942-9943	0.168806	+
chr10	120355114	120355115	chr10:120355114-120355115	0.223991	-
chr6	39958439	39958440	chr6:39958439-39958440	0.196891	-
chr7	133035357	133035358	chr7:133035357-133035358	0.201826	-
chr6	116258795	116258796	chr6:116258795-116258796	0.230508	-
chr13	22695988	22695989	chr13:22695988-22695989	0.329011	-
chr19	23827680	23827681	chr19:23827680-23827681	0.153212	+
chr3	142827542	142827543	chr3:142827542-142827543	0.185993	-
chr17	28468215	28468216	chr17:28468215-28468216	0.19403	+
chr22	41064640	41064641	chr22:41064640-41064641	0.266774	+
chr12	3211723	3211724	chr12:3211723-3211724	0.192163	-
chrM	15265	15266	chrM:15265-15266	0.283371	+
chr19	12894308	12894309	chr19:12894308-12894309	0.170328	+
chr5	56505050	56505051	chr5:56505050-56505051	0.171372	-
chrM	14824	14825	chrM:14824-14825	0.314882	+
chrM	8203	8204	chrM:8203-8204	0.198628	+
chr20	21166496	21166497	chr20:21166496-21166497	0.173881	-
chr1	52772600	52772601	chr1:52772600-52772601	0.215665	-
chr6	73373021	73373022	chr6:73373021-73373022	0.14761	-
chr7	133035431	133035432	chr7:133035431-133035432	0.216724	-
chr3	185418561	185418562	chr3:185418561-185418562	0.240523	-
chr11	107908613	107908614	chr11:107908613-107908614	0.222158	+
chr3	142827537	142827538	chr3:142827537-142827538	0.182677	-
chrM	7601	7602	chrM:7601-7602	0.218608	+
chr5	33162845	33162846	chr5:33162845-33162846	0.193185	+
chr16	61055496	61055497	chr16:61055496-61055497	0.192553	-
chr2	63684364	63684365	chr2:63684364-63684365	0.163477	+
chr3	32635235	32635236	chr3:32635235-32635236	0.211904	-
chr3	184150192	184150193	chr3:184150192-184150193	0.191667	+
chrM	8083	8084	chrM:8083-8084	0.192927	+
chr19	12894587	12894588	chr19:12894587-12894588	0.175604	+
chrM	8131	8132	chrM:8131-8132	0.186677	+
chr1	15605165	15605166	chr1:15605165-15605166	0.327198	+
chr9	70217649	70217650	chr9:70217649-70217650	0.177108	+
chr9	133019651	133019652	chr9:133019651-133019652	0.149893	+
chr7	133035421	133035422	chr7:133035421-133035422	0.212661	-
chr9	133019548	133019549	chr9:133019548-133019549	0.152621	+
chr11	46428917	46428918	chr11:46428917-46428918	0.167163	-
chrM	14987	14988	chrM:14987-14988	0.304746	+
chr11	74745932	74745933	chr11:74745932-74745933	0.171519	-
chr12	118246483	118246484	chr12:118246483-118246484	0.0962656	+
chrM	11271	11272	chrM:11271-11272	0.360817	+
chr17	28468361	28468362	chr17:28468361-28468362	0.193831	+
chr17	19446473	19446474	chr17:19446473-19446474	0.0968	-
chrM	8279	8280	chrM:8279-8280	0.188164	+
chrM	8562	8563	chrM:8562-8563	0.248771	+
chrM	15729	15730	chrM:15729-15730	0.290173	+
chr9	133020330	133020331	chr9:133020330-133020331	0.131739	+
chr1	52772281	52772282	chr1:52772281-52772282	0.21809	-
chr6	116258850	116258851	chr6:116258850-116258851	0.227011	-
chrM	9952	9953	chrM:9952-9953	0.162542	+
chr7	133034646	133034647	chr7:133034646-133034647	0.186901	-
chr3	45160094	45160095	chr3:45160094-45160095	0.248514	-
chr7	44468226	44468227	chr7:44468226-44468227	0.154085	+
chrM	7827	7828	chrM:7827-7828	0.196308	+
chrM	8794	8795	chrM:8794-8795	0.218081	+
chr14	69885421	69885422	chr14:69885421-69885422	0.201843	-
chr20	18504811	18504812	chr20:18504811-18504812	0.162839	+
chrM	15033	15034	chrM:15033-15034	0.284193	+
chr17	16382486	16382487	chr17:16382486-16382487	0.218828	+
chr6	34263335	34263336	chr6:34263335-34263336	0.193521	-
chr19	12894514	12894515	chr19:12894514-12894515	0.164994	+
chr8	93957416	93957417	chr8:93957416-93957417	0.248272	-
chrM	7648	7649	chrM:7648-7649	0.201235	+
chr4	16256442	16256443	chr4:16256442-16256443	0.206231	-
chr20	21166385	21166386	chr20:21166385-21166386	0.16971	-
chr1	19608171	19608172	chr1:19608171-19608172	0.201325	+
chrM	8197	8198	chrM:8197-8198	0.193302	+
chr19	20125272	20125273	chr19:20125272-20125273	0.198494	+
chr1	236484773	236484774	chr1:236484773-236484774	0.353768	+
chr21	18858104	18858105	chr21:18858104-18858105	0.262826	+
chrM	6361	6362	chrM:6361-6362	0.29136	+
chr3	185418528	185418529	chr3:185418528-185418529	0.229072	-
chr5	33162217	33162218	chr5:33162217-33162218	0.177387	+
chrM	3795	3796	chrM:3795-3796	0.298893	+
chr5	178055775	178055776	chr5:178055775-178055776	0.227217	+
chrM	8835	8836	chrM:8835-8836	0.216364	+
chrM	6649	6650	chrM:6649-6650	0.28594	+
chr6	39958430	39958431	chr6:39958430-39958431	0.193392	-
chr11	16974912	16974913	chr11:16974912-16974913	0.190087	-
chr3	142827651	142827652	chr3:142827651-142827652	0.185802	-
chr17	17383623	17383624	chr17:17383623-17383624	0.136188	-
chr10	96750585	96750586	chr10:96750585-96750586	0.154235	+
chr20	44466653	44466654	chr20:44466653-44466654	0.162046	-
chr19	20125228	20125229	chr19:20125228-20125229	0.209634	+
chr17	19446406	19446407	chr17:19446406-19446407	0.0949748	-
chr2	38482366	38482367	chr2:38482366-38482367	0.160578	+
chr1	236484214	236484215	chr1:236484214-236484215	0.252646	+
chr10	96750413	96750414	chr10:96750413-96750414	0.152152	+
chr2	38482554	38482555	chr2:38482554-38482555	0.156584	+
chr3	101576725	101576726	chr3:101576725-101576726	0.16203	-
chr6	116258879	116258880	chr6:116258879-116258880	0.221644	-
chrM	10129	10130	chrM:10129-10130	0.213002	+
chr1	76700914	76700915	chr1:76700914-76700915	0.326425	+
chr12	3211881	3211882	chr12:3211881-3211882	0.189787	-
chr5	33162742	33162743	chr5:33162742-33162743	0.169133	+
chr6	116258647	116258648	chr6:116258647-116258648	0.217367	-
chrM	12099	12100	chrM:12099-12100	0.330375	+
chr12	49128688	49128689	chr12:49128688-49128689	0.23368	-
chr6	116259085	116259086	chr6:116259085-116259086	0.223652	-
chrM	15771	15772	chrM:15771-15772	0.260465	+
chr12	132826225	132826226	chr12:132826225-132826226	0.186567	+
chr3	184149730	184149731	chr3:184149730-184149731	0.191768	+
chr10	96750825	96750826	chr10:96750825-96750826	0.149148	+
chr9	71589649	71589650	chr9:71589649-71589650	0.292415	+
chr11	107908368	107908369	chr11:107908368-107908369	0.241379	+
chr5	33162184	33162185	chr5:33162184-33162185	0.170646	+
chr6	144201011	144201012	chr6:144201011-144201012	0.224363	-
chr19	23827101	23827102	chr19:23827101-23827102	0.17928	+
chr9	70217648	70217649	chr9:70217648-70217649	0.172237	+
chr9	133020319	133020320	chr9:133020319-133020320	0.133182	+
chrM	9460	9461	chrM:9460-9461	0.164084	+
chr1	236483218	236483219	chr1:236483218-236483219	0.266889	+
chr15	59768721	59768722	chr15:59768721-59768722	0.138963	+
chr12	104265303	104265304	chr12:104265303-104265304	0.190023	+
chr9	133021094	133021095	chr9:133021094-133021095	0.127997	+
chr6	34263587	34263588	chr6:34263587-34263588	0.195373	-
chr5	56504773	56504774	chr5:56504773-56504774	0.160302	-
chr21	18858281	18858282	chr21:18858281-18858282	0.242033	+
chrM	9057	9058	chrM:9057-9058	0.220255	+
chr18	74390067	74390068	chr18:74390067-74390068	0.272475	-
chr13	22696708	22696709	chr13:22696708-22696709	0.332061	-
chr2	38482144	38482145	chr2:38482144-38482145	0.166667	+
chr9	133020192	133020193	chr9:133020192-133020193	0.128358	+
chr11	65855028	65855029	chr11:65855028-65855029	0.372581	-
chr14	69886092	69886093	chr14:69886092-69886093	0.204666	-
chr3	61742730	61742731	chr3:61742730-61742731	0.274236	-
chr17	28467827	28467828	chr17:28467827-28467828	0.19623	+
chr11	67683009	67683010	chr11:67683009-67683010	0.209995	-
chr6	116259159	116259160	chr6:116259159-116259160	0.24339	-
chrM	9887	9888	chrM:9887-9888	0.166574	+
chr2	171517283	171517284	chr2:171517283-171517284	0.201668	-
chr16	76235279	76235280	chr16:76235279-76235280	0.276403	-
chr6	117999422	117999423	chr6:117999422-117999423	0.175488	+
chr19	20125026	20125027	chr19:20125026-20125027	0.209302	+
chr17	16382272	16382273	chr17:16382272-16382273	0.206127	+
chr21	18857790	18857791	chr21:18857790-18857791	0.267265	+
chr7	133035075	133035076	chr7:133035075-133035076	0.184132	-
chr12	118246939	118246940	chr12:118246939-118246940	0.0911188	+
chr12	132826233	132826234	chr12:132826233-132826234	0.199717	+
chr15	24909883	24909884	chr15:24909883-24909884	0.317591	-
chrM	8937	8938	chrM:8937-8938	0.216183	+
chr22	32039875	32039876	chr22:32039875-32039876	0.143938	+
chr17	19446176	19446177	chr17:19446176-19446177	0.0927955	-
chr6	116258831	116258832	chr6:116258831-116258832	0.219805	-
chr12	3211787	3211788	chr12:3211787-3211788	0.183604	-
chr10	96750696	96750697	chr10:96750696-96750697	0.145169	+
chr3	101576946	101576947	chr3:101576946-101576947	0.164992	-
chr5	33162526	33162527	chr5:33162526-33162527	0.165842	+
chr9	133020215	133020216	chr9:133020215-133020216	0.138993	+
chr2	38482646	38482647	chr2:38482646-38482647	0.162517	+
chr6	73373157	73373158	chr6:73373157-73373158	0.135989	-
chr15	24909378	24909379	chr15:24909378-24909379	0.231951	-
chr12	118246415	118246416	chr12:118246415-118246416	0.0896476	+
chr5	93683460	93683461	chr5:93683460-93683461	0.343066	-
chr19	12643765	12643766	chr19:12643765-12643766	0.139595	-
chrM	8073	8074	chrM:8073-8074	0.185009	+
chr19	12643743	12643744	chr19:12643743-12643744	0.13789	-
chrM	15310	15311	chrM:15310-15311	0.272526	+
chr7	133034815	133034816	chr7:133034815-133034816	0.186795	-
chr12	104265710	104265711	chr12:104265710-104265711	0.195101	+
chr20	18504809	18504810	chr20:18504809-18504810	0.152401	+
chr10	96750490	96750491	chr10:96750490-96750491	0.146858	+
chr6	144200339	144200340	chr6:144200339-144200340	0.203825	-
chr2	171517354	171517355	chr2:171517354-171517355	0.204156	-
chr1	236484218	236484219	chr1:236484218-236484219	0.248677	+
chr19	23828034	23828035	chr19:23828034-23828035	0.143774	+
chr20	18505007	18505008	chr20:18505007-18505008	0.151601	+
chr12	104265395	104265396	chr12:104265395-104265396	0.185104	+
chr3	101576969	101576970	chr3:101576969-101576970	0.162428	-
chr19	12894599	12894600	chr19:12894599-12894600	0.162051	+
chr2	203190824	203190825	chr2:203190824-203190825	0.229209	+
chr19	23827413	23827414	chr19:23827413-23827414	0.149673	+
chr18	6462491	6462492	chr18:6462491-6462492	0.2255	-
chr1	76699768	76699769	chr1:76699768-76699769	0.389121	+
chr5	33162341	33162342	chr5:33162341-33162342	0.165344	+
chr1	236484459	236484460	chr1:236484459-236484460	0.249835	+
chrX	39787487	39787488	chrX:39787487-39787488	0.282609	-
chr7	44467893	44467894	chr7:44467893-44467894	0.149806	+
chr6	144200811	144200812	chr6:144200811-144200812	0.220006	-
chr2	38481887	38481888	chr2:38481887-38481888	0.170795	+
chrM	15037	15038	chrM:15037-15038	0.288052	+
chr9	133020199	133020200	chr9:133020199-133020200	0.130513	+
chr6	39958787	39958788	chr6:39958787-39958788	0.186639	-
chrM	3425	3426	chrM:3425-3426	0.326906	+
chr11	46428693	46428694	chr11:46428693-46428694	0.159518	-
chr6	12514678	12514679	chr6:12514678-12514679	0.207058	+
chrM	8553	8554	chrM:8553-8554	0.225283	+
chrX	39788166	39788167	chrX:39788166-39788167	0.300234	-
chr12	104265456	104265457	chr12:104265456-104265457	0.18961	+
chr12	132826051	132826052	chr12:132826051-132826052	0.185579	+
chr2	176200906	176200907	chr2:176200906-176200907	0.125733	-
chr17	19446253	19446254	chr17:19446253-19446254	0.0902109	-
chrM	9622	9623	chrM:9622-9623	0.166619	+
chr6	116258603	116258604	chr6:116258603-116258604	0.215155	-
chr20	44466854	44466855	chr20:44466854-44466855	0.185239	-
chr16	61055698	61055699	chr16:61055698-61055699	0.181305	-
chr5	56504777	56504778	chr5:56504777-56504778	0.154442	-
chrM	7803	7804	chrM:7803-7804	0.184328	+
chr12	120282433	120282434	chr12:120282433-120282434	0.293792	+
chr20	21166525	21166526	chr20:21166525-21166526	0.171271	-
chr22	32039849	32039850	chr22:32039849-32039850	0.140487	+
chrM	3901	3902	chrM:3901-3902	0.311382	+
chr17	19446163	19446164	chr17:19446163-19446164	0.0904333	-
chr12	118246144	118246145	chr12:118246144-118246145	0.0949678	+
chr6	144200305	144200306	chr6:144200305-144200306	0.194627	-
chrM	4952	4953	chrM:4952-4953	0.35369	+
chr18	6462856	6462857	chr18:6462856-6462857	0.22412	-
chr5	33162679	33162680	chr5:33162679-33162680	0.160541	+
chr11	46428905	46428906	chr11:46428905-46428906	0.158239	-
chr3	161429180	161429181	chr3:161429180-161429181	0.216573	-
chr11	74745847	74745848	chr11:74745847-74745848	0.158279	-
chr2	38481817	38481818	chr2:38481817-38481818	0.167494	+
chr6	116258448	116258449	chr6:116258448-116258449	0.278409	-
chr16	61055723	61055724	chr16:61055723-61055724	0.179596	-
chr3	142827723	142827724	chr3:142827723-142827724	0.206342	-
chr15	59768973	59768974	chr15:59768973-59768974	0.134949	+
chr2	63684289	63684290	chr2:63684289-63684290	0.199321	+
chr17	28468172	28468173	chr17:28468172-28468173	0.185085	+
chr11	107908419	107908420	chr11:107908419-107908420	0.221201	+
chr17	19446492	19446493	chr17:19446492-19446493	0.0915196	-
chr11	82689861	82689862	chr11:82689861-82689862	0.281498	+
chrM	11714	11715	chrM:11714-11715	0.301813	+
chrX	70963140	70963141	chrX:70963140-70963141	0.200466	+
chr6	117999174	117999175	chr6:117999174-117999175	0.163434	+
chr17	19446444	19446445	chr17:19446444-19446445	0.0904028	-
chr3	61742467	61742468	chr3:61742467-61742468	0.257899	-
chrM	7024	7025	chrM:7024-7025	0.259075	+
chr17	16382508	16382509	chr17:16382508-16382509	0.203694	+
chr7	133035818	133035819	chr7:133035818-133035819	0.20244	-
chrM	10346	10347	chrM:10346-10347	0.205823	+
chr17	19446316	19446317	chr17:19446316-19446317	0.0904739	-
chr12	132826070	132826071	chr12:132826070-132826071	0.181404	+
chr9	133019681	133019682	chr9:133019681-133019682	0.133052	+
chr12	104265672	104265673	chr12:104265672-104265673	0.196361	+
chr2	203190726	203190727	chr2:203190726-203190727	0.238095	+
chr1	236484553	236484554	chr1:236484553-236484554	0.243837	+
chr20	21166322	21166323	chr20:21166322-21166323	0.16536	-
chr9	133020097	133020098	chr9:133020097-133020098	0.131458	+
chr2	63684419	63684420	chr2:63684419-63684420	0.158213	+
chr14	58794770	58794771	chr14:58794770-58794771	0.183139	+
chr1	236483188	236483189	chr1:236483188-236483189	0.25755	+
chr12	3211736	3211737	chr12:3211736-3211737	0.184181	-
chr19	12894200	12894201	chr19:12894200-12894201	0.164234	+
chr17	28467870	28467871	chr17:28467870-28467871	0.193899	+
chrM	8905	8906	chrM:8905-8906	0.213244	+
chr2	38482068	38482069	chr2:38482068-38482069	0.164242	+
chr12	118246752	118246753	chr12:118246752-118246753	0.0889977	+
chr3	32635403	32635404	chr3:32635403-32635404	0.191381	-
chr20	44466814	44466815	chr20:44466814-44466815	0.155708	-
chr7	133034880	133034881	chr7:133034880-133034881	0.181412	-
chr11	46428908	46428909	chr11:46428908-46428909	0.153869	-
chr12	62965346	62965347	chr12:62965346-62965347	0.291358	+
chr6	12514658	12514659	chr6:12514658-12514659	0.200415	+
chr17	19446567	19446568	chr17:19446567-19446568	0.0931348	-
chr19	12894155	12894156	chr19:12894155-12894156	0.164572	+
chr18	6462725	6462726	chr18:6462725-6462726	0.226131	-
chr17	16382607	16382608	chr17:16382607-16382608	0.195556	+
chr7	44468200	44468201	chr7:44468200-44468201	0.142857	+
chr21	18857951	18857952	chr21:18857951-18857952	0.247927	+
chr1	236483912	236483913	chr1:236483912-236483913	0.244444	+
chr2	38482130	38482131	chr2:38482130-38482131	0.156839	+
chrM	9307	9308	chrM:9307-9308	0.165367	+
chr19	23827722	23827723	chr19:23827722-23827723	0.14554	+
chr9	108626840	108626841	chr9:108626840-108626841	0.240981	+
chrM	8576	8577	chrM:8576-8577	0.229532	+
chr3	184150415	184150416	chr3:184150415-184150416	0.171935	+
chr17	17383680	17383681	chr17:17383680-17383681	0.12987	-
chrM	15283	15284	chrM:15283-15284	0.267312	+
chr1	236484265	236484266	chr1:236484265-236484266	0.235955	+
chr15	59768742	59768743	chr15:59768742-59768743	0.139868	+
chrM	7038	7039	chrM:7038-7039	0.247693	+
chr2	176201278	176201279	chr2:176201278-176201279	0.120527	-
chr7	44468286	44468287	chr7:44468286-44468287	0.145215	+
chr9	133020520	133020521	chr9:133020520-133020521	0.127681	+
chr1	236483636	236483637	chr1:236483636-236483637	0.234375	+
chr14	69885877	69885878	chr14:69885877-69885878	0.199189	-
chr9	133020995	133020996	chr9:133020995-133020996	0.116147	+
chr9	133019707	133019708	chr9:133019707-133019708	0.138032	+
chr19	12643571	12643572	chr19:12643571-12643572	0.131514	-
chr2	38482565	38482566	chr2:38482565-38482566	0.150123	+
chr4	16256397	16256398	chr4:16256397-16256398	0.188539	-
chr6	117999080	117999081	chr6:117999080-117999081	0.166058	+
chr2	38482080	38482081	chr2:38482080-38482081	0.154614	+
chrM	15483	15484	chrM:15483-15484	0.257343	+
chr5	56504857	56504858	chr5:56504857-56504858	0.148558	-
chrM	4097	4098	chrM:4097-4098	0.293611	+
chr12	49128184	49128185	chr12:49128184-49128185	0.21175	-
chr10	96750875	96750876	chr10:96750875-96750876	0.143433	+
chr15	59768538	59768539	chr15:59768538-59768539	0.13117	+
chr18	74390165	74390166	chr18:74390165-74390166	0.251643	-
chr7	133034839	133034840	chr7:133034839-133034840	0.176423	-
chr14	103521933	103521934	chr14:103521933-103521934	0.363289	-
chr19	23827661	23827662	chr19:23827661-23827662	0.142641	+
chr5	130990009	130990010	chr5:130990009-130990010	0.307503	+
chr13	22696674	22696675	chr13:22696674-22696675	0.323917	-
chrM	8870	8871	chrM:8870-8871	0.197071	+
chr17	19446230	19446231	chr17:19446230-19446231	0.0884466	-
chr20	21166570	21166571	chr20:21166570-21166571	0.154993	-
chr17	19446247	19446248	chr17:19446247-19446248	0.0898134	-
chrM	15477	15478	chrM:15477-15478	0.257022	+
chrM	4242	4243	chrM:4242-4243	0.303749	+
chr12	104265375	104265376	chr12:104265375-104265376	0.182905	+
chrM	7810	7811	chrM:7810-7811	0.175081	+
chrM	6021	6022	chrM:6021-6022	0.287741	+
chr3	45159988	45159989	chr3:45159988-45159989	0.224565	-
chrM	9160	9161	chrM:9160-9161	0.209158	+
chr19	23827977	23827978	chr19:23827977-23827978	0.138882	+
chr17	16382565	16382566	chr17:16382565-16382566	0.209693	+
chr6	116258610	116258611	chr6:116258610-116258611	0.205086	-
chr1	236484538	236484539	chr1:236484538-236484539	0.237525	+
chr1	19608482	19608483	chr1:19608482-19608483	0.176128	+
chr17	28468271	28468272	chr17:28468271-28468272	0.179947	+
chr14	69885710	69885711	chr14:69885710-69885711	0.190453	-
chr3	185418044	185418045	chr3:185418044-185418045	0.203185	-
chr16	61055476	61055477	chr16:61055476-61055477	0.183866	-
chr3	185418170	185418171	chr3:185418170-185418171	0.210012	-
chr6	117999100	117999101	chr6:117999100-117999101	0.159041	+
chr19	12643932	12643933	chr19:12643932-12643933	0.135403	-
chr2	63684539	63684540	chr2:63684539-63684540	0.151633	+
chr17	19446003	19446004	chr17:19446003-19446004	0.0877142	-
chrX	39787018	39787019	chrX:39787018-39787019	0.264887	-
chr1	52772214	52772215	chr1:52772214-52772215	0.196977	-
chrM	7270	7271	chrM:7270-7271	0.241403	+
chr7	133035002	133035003	chr7:133035002-133035003	0.18178	-
chrM	10167	10168	chrM:10167-10168	0.205036	+
chr1	19608327	19608328	chr1:19608327-19608328	0.177712	+
chrM	7703	7704	chrM:7703-7704	0.183469	+
chr1	236484767	236484768	chr1:236484767-236484768	0.332056	+
chr4	16256461	16256462	chr4:16256461-16256462	0.189451	-
chr9	70217218	70217219	chr9:70217218-70217219	0.165755	+
chr3	184149928	184149929	chr3:184149928-184149929	0.173299	+
chr9	133020564	133020565	chr9:133020564-133020565	0.120415	+
chrM	9971	9972	chrM:9971-9972	0.155562	+
chr7	133035852	133035853	chr7:133035852-133035853	0.203456	-
chr12	49127950	49127951	chr12:49127950-49127951	0.221467	-
chr6	144200327	144200328	chr6:144200327-144200328	0.185894	-
chr2	203190779	203190780	chr2:203190779-203190780	0.220056	+
chr19	23827843	23827844	chr19:23827843-23827844	0.135194	+
chr11	65855235	65855236	chr11:65855235-65855236	0.359401	-
chr10	120354674	120354675	chr10:120354674-120354675	0.195108	-
chrM	8478	8479	chrM:8478-8479	0.210933	+
chr12	104265481	104265482	chr12:104265481-104265482	0.176748	+
chrM	15612	15613	chrM:15612-15613	0.26032	+
chr6	117999254	117999255	chr6:117999254-117999255	0.158855	+
chr19	23827563	23827564	chr19:23827563-23827564	0.139895	+
chr5	33162214	33162215	chr5:33162214-33162215	0.159523	+
chr11	82689628	82689629	chr11:82689628-82689629	0.260023	+
chr7	133035722	133035723	chr7:133035722-133035723	0.201497	-
chr5	33162359	33162360	chr5:33162359-33162360	0.158924	+
chr12	104265759	104265760	chr12:104265759-104265760	0.184122	+
chr9	133020310	133020311	chr9:133020310-133020311	0.126461	+
chr10	96750363	96750364	chr10:96750363-96750364	0.140035	+
chr16	76235429	76235430	chr16:76235429-76235430	0.254195	-
chr1	236483201	236483202	chr1:236483201-236483202	0.261487	+
chr17	28468082	28468083	chr17:28468082-28468083	0.181568	+
chr3	185417449	185417450	chr3:185417449-185417450	0.182945	-
chr14	69885741	69885742	chr14:69885741-69885742	0.18439	-
chr1	236483183	236483184	chr1:236483183-236483184	0.248316	+
chr20	4023853	4023854	chr20:4023853-4023854	0.384488	+
chrM	11174	11175	chrM:11174-11175	0.32549	+
chr4	16256520	16256521	chr4:16256520-16256521	0.185498	-
chr17	16382044	16382045	chr17:16382044-16382045	0.20011	+
chrM	10660	10661	chrM:10660-10661	0.34814	+
chr15	59768568	59768569	chr15:59768568-59768569	0.133829	+
chr2	203191131	203191132	chr2:203191131-203191132	0.207721	+
chrM	7105	7106	chrM:7105-7106	0.254944	+
chr6	34263296	34263297	chr6:34263296-34263297	0.17698	-
chr6	73372957	73372958	chr6:73372957-73372958	0.135946	-
chrM	3932	3933	chrM:3932-3933	0.299857	+
chr1	236484817	236484818	chr1:236484817-236484818	0.323116	+
chr12	118246323	118246324	chr12:118246323-118246324	0.0899541	+
chr19	23827747	23827748	chr19:23827747-23827748	0.13766	+
chr2	171517396	171517397	chr2:171517396-171517397	0.18026	-
chr3	185418037	185418038	chr3:185418037-185418038	0.208013	-
chrM	9414	9415	chrM:9414-9415	0.151891	+
chr7	133034593	133034594	chr7:133034593-133034594	0.176871	-
chr6	12514704	12514705	chr6:12514704-12514705	0.194805	+
chr19	12643459	12643460	chr19:12643459-12643460	0.130921	-
chrM	12088	12089	chrM:12088-12089	0.299393	+
chr11	74746028	74746029	chr11:74746028-74746029	0.157118	-
chr19	23827391	23827392	chr19:23827391-23827392	0.14663	+
chr8	93957667	93957668	chr8:93957667-93957668	0.238383	-
chr1	236483225	236483226	chr1:236483225-236483226	0.248959	+
chr14	58794973	58794974	chr14:58794973-58794974	0.193288	+
chr11	65855335	65855336	chr11:65855335-65855336	0.360206	-
chr15	24909521	24909522	chr15:24909521-24909522	0.23469	-
chr1	19608245	19608246	chr1:19608245-19608246	0.176912	+
chrM	8987	8988	chrM:8987-8988	0.203467	+
chr14	69885716	69885717	chr14:69885716-69885717	0.184518	-
chr2	77792949	77792950	chr2:77792949-77792950	0.200328	+
chrM	6493	6494	chrM:6493-6494	0.272417	+
chr12	49128831	49128832	chr12:49128831-49128832	0.222136	-
chr6	153282633	153282634	chr6:153282633-153282634	0.181262	-
chr19	12643660	12643661	chr19:12643660-12643661	0.13068	-
chr17	16382330	16382331	chr17:16382330-16382331	0.200719	+
chr3	32635269	32635270	chr3:32635269-32635270	0.188917	-
chr18	74390316	74390317	chr18:74390316-74390317	0.255276	-
chrM	4964	4965	chrM:4964-4965	0.35488	+
chr4	16256327	16256328	chr4:16256327-16256328	0.185007	-
chr13	22696765	22696766	chr13:22696765-22696766	0.329706	-
chr11	74745706	74745707	chr11:74745706-74745707	0.156396	-
chrM	12012	12013	chrM:12012-12013	0.277741	+
chrM	15132	15133	chrM:15132-15133	0.271094	+
chr6	117999275	117999276	chr6:117999275-117999276	0.159757	+
chrM	8157	8158	chrM:8157-8158	0.179615	+
chr11	16975020	16975021	chr11:16975020-16975021	0.17819	-
chrM	7950	7951	chrM:7950-7951	0.173407	+
chr3	184150051	184150052	chr3:184150051-184150052	0.165984	+
chrM	9250	9251	chrM:9250-9251	0.164595	+
chrM	7188	7189	chrM:7188-7189	0.238392	+
chr12	49128693	49128694	chr12:49128693-49128694	0.216778	-
chr9	133020737	133020738	chr9:133020737-133020738	0.118281	+
chrM	5483	5484	chrM:5483-5484	0.343501	+
chr1	52772363	52772364	chr1:52772363-52772364	0.194949	-
chr2	77792797	77792798	chr2:77792797-77792798	0.202524	+
chrM	8260	8261	chrM:8260-8261	0.175632	+
chrM	15570	15571	chrM:15570-15571	0.252355	+
chr6	144200405	144200406	chr6:144200405-144200406	0.19121	-
chr2	171517666	171517667	chr2:171517666-171517667	0.183908	-
chrM	15745	15746	chrM:15745-15746	0.2417	+
chr6	116258636	116258637	chr6:116258636-116258637	0.20785	-
chr2	38482213	38482214	chr2:38482213-38482214	0.15836	+
chr12	118246800	118246801	chr12:118246800-118246801	0.0881252	+
chr5	130990014	130990015	chr5:130990014-130990015	0.293612	+
chr12	49129257	49129258	chr12:49129257-49129258	0.24262	-
chrM	10146	10147	chrM:10146-10147	0.191146	+
chr15	59768807	59768808	chr15:59768807-59768808	0.125581	+
chr1	236483527	236483528	chr1:236483527-236483528	0.239631	+
chr5	116052320	116052321	chr5:116052320-116052321	0.217454	-
chr22	41064663	41064664	chr22:41064663-41064664	0.237825	+
chr2	171517449	171517450	chr2:171517449-171517450	0.181676	-
chr12	49128584	49128585	chr12:49128584-49128585	0.218143	-
chr15	24909019	24909020	chr15:24909019-24909020	0.220422	-
chrM	11223	11224	chrM:11223-11224	0.323302	+
chr6	12514570	12514571	chr6:12514570-12514571	0.191888	+
chr17	19445987	19445988	chr17:19445987-19445988	0.0865524	-
chr17	19446036	19446037	chr17:19446036-19446037	0.0830591	-
chr6	144200521	144200522	chr6:144200521-144200522	0.192121	-
chr21	18858056	18858057	chr21:18858056-18858057	0.234727	+
chr2	171517297	171517298	chr2:171517297-171517298	0.189485	-
chrM	15661	15662	chrM:15661-15662	0.242525	+
chr3	184149689	184149690	chr3:184149689-184149690	0.199881	+
chr11	74746035	74746036	chr11:74746035-74746036	0.150627	-
chr9	133019964	133019965	chr9:133019964-133019965	0.124688	+
chr11	65855021	65855022	chr11:65855021-65855022	0.334944	-
chr10	96750613	96750614	chr10:96750613-96750614	0.136146	+
chrM	6315	6316	chrM:6315-6316	0.273909	+
chrM	15207	15208	chrM:15207-15208	0.263118	+
chr17	17383430	17383431	chr17:17383430-17383431	0.121976	-
chr11	67683040	67683041	chr11:67683040-67683041	0.195229	-
chr2	176201024	176201025	chr2:176201024-176201025	0.12325	-
chr17	81510475	81510476	chr17:81510475-81510476	0.32659	-
chr2	38482477	38482478	chr2:38482477-38482478	0.147932	+
chr19	12643348	12643349	chr19:12643348-12643349	0.124954	-
chrM	8612	8613	chrM:8612-8613	0.205925	+
chr21	18858424	18858425	chr21:18858424-18858425	0.227273	+
chr9	71589826	71589827	chr9:71589826-71589827	0.269685	+
chr9	133020544	133020545	chr9:133020544-133020545	0.116626	+
chrM	8469	8470	chrM:8469-8470	0.211289	+
chr17	16382612	16382613	chr17:16382612-16382613	0.186575	+
chr3	101576460	101576461	chr3:101576460-101576461	0.148536	-
chrM	12067	12068	chrM:12067-12068	0.291777	+
chr5	33162488	33162489	chr5:33162488-33162489	0.147407	+
chr12	132826169	132826170	chr12:132826169-132826170	0.175152	+
chr3	185417451	185417452	chr3:185417451-185417452	0.184341	-
chr7	133034781	133034782	chr7:133034781-133034782	0.169065	-
chr3	185418165	185418166	chr3:185418165-185418166	0.199079	-
chr12	49128348	49128349	chr12:49128348-49128349	0.205369	-
chr10	89979079	89979080	chr10:89979079-89979080	0.410667	+
chr9	87525478	87525479	chr9:87525478-87525479	0.163097	+
chr9	71589966	71589967	chr9:71589966-71589967	0.314474	+
chr6	34263650	34263651	chr6:34263650-34263651	0.172131	-
chr3	101576546	101576547	chr3:101576546-101576547	0.141226	-
chr11	74746044	74746045	chr11:74746044-74746045	0.151797	-
chr6	153282345	153282346	chr6:153282345-153282346	0.171635	-
chrM	11911	11912	chrM:11911-11912	0.281654	+
chr9	70217437	70217438	chr9:70217437-70217438	0.163819	+
chr18	6462502	6462503	chr18:6462502-6462503	0.205153	-
chr15	24909382	24909383	chr15:24909382-24909383	0.214835	-
chrM	7655	7656	chrM:7655-7656	0.174839	+
chrM	6016	6017	chrM:6016-6017	0.282675	+
chr6	144200622	144200623	chr6:144200622-144200623	0.189024	-
chr8	93957447	93957448	chr8:93957447-93957448	0.224654	-
chr2	176201086	176201087	chr2:176201086-176201087	0.113219	-
chr19	12894112	12894113	chr19:12894112-12894113	0.169397	+
chr19	23827552	23827553	chr19:23827552-23827553	0.138348	+
chr3	184150010	184150011	chr3:184150010-184150011	0.164863	+
chr12	49129288	49129289	chr12:49129288-49129289	0.241475	-
chr9	133019969	133019970	chr9:133019969-133019970	0.125863	+
chr17	19446841	19446842	chr17:19446841-19446842	0.0924046	-
chr21	18857845	18857846	chr21:18857845-18857846	0.237719	+
chr20	4023841	4023842	chr20:4023841-4023842	0.371048	+
chr14	69885443	69885444	chr14:69885443-69885444	0.195853	-
chr10	120354737	120354738	chr10:120354737-120354738	0.19086	-
chr6	144200300	144200301	chr6:144200300-144200301	0.176958	-
chr6	39958421	39958422	chr6:39958421-39958422	0.173208	-
chrM	9326	9327	chrM:9326-9327	0.156058	+
chr21	18858205	18858206	chr21:18858205-18858206	0.234483	+
chr3	45160099	45160100	chr3:45160099-45160100	0.215135	-
chr3	185418584	185418585	chr3:185418584-185418585	0.209441	-
chr5	130990017	130990018	chr5:130990017-130990018	0.274174	+
chr19	12643815	12643816	chr19:12643815-12643816	0.124749	-
chr19	23827404	23827405	chr19:23827404-23827405	0.134758	+
chrM	3638	3639	chrM:3638-3639	0.269231	+
chr2	38482661	38482662	chr2:38482661-38482662	0.137747	+
chr16	61055877	61055878	chr16:61055877-61055878	0.169973	-
chrM	11686	11687	chrM:11686-11687	0.27821	+
chr3	101576879	101576880	chr3:101576879-101576880	0.144252	-
chr13	22695898	22695899	chr13:22695898-22695899	0.297803	-
chr2	38482047	38482048	chr2:38482047-38482048	0.152656	+
chr9	108626913	108626914	chr9:108626913-108626914	0.208768	+
chr19	20125394	20125395	chr19:20125394-20125395	0.183898	+
chr17	17383716	17383717	chr17:17383716-17383717	0.115951	-
chrX	39787756	39787757	chrX:39787756-39787757	0.253902	-
chr17	16382030	16382031	chr17:16382030-16382031	0.205058	+
chrM	8852	8853	chrM:8852-8853	0.191293	+
chr2	38482148	38482149	chr2:38482148-38482149	0.144179	+
chr19	12643711	12643712	chr19:12643711-12643712	0.121367	-
chr16	76235291	76235292	chr16:76235291-76235292	0.24876	-
chr12	104265738	104265739	chr12:104265738-104265739	0.1832	+
chr6	13521272	13521273	chr6:13521272-13521273	0.181587	+
chr11	65855301	65855302	chr11:65855301-65855302	0.349153	-
chrM	3433	3434	chrM:3433-3434	0.29607	+
chr20	21166514	21166515	chr20:21166514-21166515	0.152318	-
chr11	65855173	65855174	chr11:65855173-65855174	0.345395	-
chr19	12643939	12643940	chr19:12643939-12643940	0.140985	-
chr7	133035472	133035473	chr7:133035472-133035473	0.184815	-
chr19	12643341	12643342	chr19:12643341-12643342	0.12235	-
chr11	46428929	46428930	chr11:46428929-46428930	0.14401	-
chrM	9648	9649	chrM:9648-9649	0.150895	+
chrX	24789091	24789092	chrX:24789091-24789092	0.274009	-
chr21	18857958	18857959	chr21:18857958-18857959	0.221305	+
chr9	133019956	133019957	chr9:133019956-133019957	0.121364	+
chr17	19445998	19445999	chr17:19445998-19445999	0.0808404	-
chr18	74390130	74390131	chr18:74390130-74390131	0.244175	-
chr3	161429154	161429155	chr3:161429154-161429155	0.211597	-
chr11	107908593	107908594	chr11:107908593-107908594	0.192442	+
chr1	15604712	15604713	chr1:15604712-15604713	0.294372	+
chr2	38481976	38481977	chr2:38481976-38481977	0.14742	+
chrX	70963106	70963107	chrX:70963106-70963107	0.190901	+
chr3	142827674	142827675	chr3:142827674-142827675	0.160413	-
chr12	49127925	49127926	chr12:49127925-49127926	0.213026	-
chr6	73373204	73373205	chr6:73373204-73373205	0.125228	-
chr1	236483456	236483457	chr1:236483456-236483457	0.227061	+
chr12	118246507	118246508	chr12:118246507-118246508	0.0824095	+
chr9	133020239	133020240	chr9:133020239-133020240	0.122866	+
chr6	144200814	144200815	chr6:144200814-144200815	0.194231	-
chr9	133020282	133020283	chr9:133020282-133020283	0.121095	+
chrM	11932	11933	chrM:11932-11933	0.276375	+
chrM	9262	9263	chrM:9262-9263	0.164663	+
chr6	39958721	39958722	chr6:39958721-39958722	0.166836	-
chr2	38482325	38482326	chr2:38482325-38482326	0.146119	+
chrM	9889	9890	chrM:9889-9890	0.152928	+
chr10	96750714	96750715	chr10:96750714-96750715	0.132622	+
chr17	16382603	16382604	chr17:16382603-16382604	0.183704	+
chr15	24909846	24909847	chr15:24909846-24909847	0.238806	-
chrX	42098714	42098715	chrX:42098714-42098715	0.402703	-
chr12	62965504	62965505	chr12:62965504-62965505	0.268293	+
chr1	19608103	19608104	chr1:19608103-19608104	0.187006	+
chr6	117999542	117999543	chr6:117999542-117999543	0.154779	+
chr19	20125136	20125137	chr19:20125136-20125137	0.175854	+
chr7	133034923	133034924	chr7:133034923-133034924	0.164265	-
chr10	96750322	96750323	chr10:96750322-96750323	0.132612	+
chr11	46428782	46428783	chr11:46428782-46428783	0.144327	-
chrM	6130	6131	chrM:6130-6131	0.276163	+
chr17	19446755	19446756	chr17:19446755-19446756	0.0865871	-
chr4	16256428	16256429	chr4:16256428-16256429	0.184291	-
chr1	236484275	236484276	chr1:236484275-236484276	0.217449	+
chr16	61055907	61055908	chr16:61055907-61055908	0.163271	-
chrM	9913	9914	chrM:9913-9914	0.154381	+
chr11	46429049	46429050	chr11:46429049-46429050	0.147014	-
chr1	52772269	52772270	chr1:52772269-52772270	0.188442	-
chrM	4052	4053	chrM:4052-4053	0.274552	+
chr1	19608209	19608210	chr1:19608209-19608210	0.175553	+
chrM	6818	6819	chrM:6818-6819	0.227139	+
chr11	46428887	46428888	chr11:46428887-46428888	0.145401	-
chr11	65855351	65855352	chr11:65855351-65855352	0.351119	-
chr17	28467833	28467834	chr17:28467833-28467834	0.172208	+
chrM	7090	7091	chrM:7090-7091	0.228933	+
chr19	23827383	23827384	chr19:23827383-23827384	0.139669	+
chr6	12514429	12514430	chr6:12514429-12514430	0.18018	+
chr11	65855274	65855275	chr11:65855274-65855275	0.332773	-
chr6	34263412	34263413	chr6:34263412-34263413	0.177172	-
chr9	87525347	87525348	chr9:87525347-87525348	0.16459	+
chr18	6462556	6462557	chr18:6462556-6462557	0.193439	-
chr3	101576885	101576886	chr3:101576885-101576886	0.143352	-
chr19	12643343	12643344	chr19:12643343-12643344	0.117144	-
chr19	23827759	23827760	chr19:23827759-23827760	0.12904	+
chr20	44466829	44466830	chr20:44466829-44466830	0.140244	-
chr5	118974241	118974242	chr5:118974241-118974242	0.293318	+
chrX	39787850	39787851	chrX:39787850-39787851	0.24739	-
chr18	74390274	74390275	chr18:74390274-74390275	0.242366	-
chrM	7054	7055	chrM:7054-7055	0.233592	+
chrM	9982	9983	chrM:9982-9983	0.147445	+
chr2	176201342	176201343	chr2:176201342-176201343	0.112333	-
chr9	70217634	70217635	chr9:70217634-70217635	0.14797	+
chrM	9747	9748	chrM:9747-9748	0.139567	+
chr12	104265657	104265658	chr12:104265657-104265658	0.168853	+
chr21	18857994	18857995	chr21:18857994-18857995	0.223759	+
chrM	12016	12017	chrM:12016-12017	0.275591	+
chr17	16382653	16382654	chr17:16382653-16382654	0.188456	+
chr20	21166582	21166583	chr20:21166582-21166583	0.148426	-
chr3	61742427	61742428	chr3:61742427-61742428	0.238687	-
chrM	15307	15308	chrM:15307-15308	0.239645	+
chr15	24909488	24909489	chr15:24909488-24909489	0.208317	-
chr1	19608281	19608282	chr1:19608281-19608282	0.169216	+
chrM	9927	9928	chrM:9927-9928	0.149262	+
chr3	184149739	184149740	chr3:184149739-184149740	0.169514	+
chr6	116259130	116259131	chr6:116259130-116259131	0.204348	-
chr11	74746060	74746061	chr11:74746060-74746061	0.147096	-
chrM	3685	3686	chrM:3685-3686	0.257494	+
chr5	116051937	116051938	chr5:116051937-116051938	0.193587	-
chr19	23827633	23827634	chr19:23827633-23827634	0.124269	+
chr7	133035919	133035920	chr7:133035919-133035920	0.200639	-
chrM	4948	4949	chrM:4948-4949	0.326972	+
chr15	24909388	24909389	chr15:24909388-24909389	0.203768	-
chr7	133035209	133035210	chr7:133035209-133035210	0.163319	-
chr6	12514131	12514132	chr6:12514131-12514132	0.177113	+
chrM	10120	10121	chrM:10120-10121	0.192695	+
chrX	70962997	70962998	chrX:70962997-70962998	0.189332	+
chr2	171517585	171517586	chr2:171517585-171517586	0.173067	-
chr20	4023782	4023783	chr20:4023782-4023783	0.386824	+
chr11	46428957	46428958	chr11:46428957-46428958	0.145689	-
chr5	93682707	93682708	chr5:93682707-93682708	0.270134	-
chrM	7017	7018	chrM:7017-7018	0.224286	+
chr12	132826192	132826193	chr12:132826192-132826193	0.160946	+
chr3	185417760	185417761	chr3:185417760-185417761	0.18621	-
chr17	19446063	19446064	chr17:19446063-19446064	0.0827606	-
chr13	22696583	22696584	chr13:22696583-22696584	0.277978	-
chr17	17383746	17383747	chr17:17383746-17383747	0.118226	-
chr12	49128586	49128587	chr12:49128586-49128587	0.201584	-
chr12	49128802	49128803	chr12:49128802-49128803	0.207055	-
chr12	49128090	49128091	chr12:49128090-49128091	0.194656	-
chr6	13521364	13521365	chr6:13521364-13521365	0.178504	+
chr19	12643321	12643322	chr19:12643321-12643322	0.117953	-
chrM	7035	7036	chrM:7035-7036	0.223329	+
chr9	108626944	108626945	chr9:108626944-108626945	0.195833	+
chr9	133020061	133020062	chr9:133020061-133020062	0.11577	+
chr2	171517595	171517596	chr2:171517595-171517596	0.182154	-
chr7	44467960	44467961	chr7:44467960-44467961	0.134951	+
chr6	116258841	116258842	chr6:116258841-116258842	0.193234	-
chr20	18504688	18504689	chr20:18504688-18504689	0.135611	+
chr9	133020922	133020923	chr9:133020922-133020923	0.107945	+
chr6	39958453	39958454	chr6:39958453-39958454	0.169903	-
chr11	46428873	46428874	chr11:46428873-46428874	0.14218	-
chr21	18858117	18858118	chr21:18858117-18858118	0.219875	+
chrM	5822	5823	chrM:5822-5823	0.254268	+
chr5	178056213	178056214	chr5:178056213-178056214	0.192702	+
chr11	46428691	46428692	chr11:46428691-46428692	0.143948	-
chr12	118246446	118246447	chr12:118246446-118246447	0.0836147	+
chr19	23827330	23827331	chr19:23827330-23827331	0.139106	+
chr11	46429025	46429026	chr11:46429025-46429026	0.138466	-
chr12	118246615	118246616	chr12:118246615-118246616	0.0859632	+
chr3	161429473	161429474	chr3:161429473-161429474	0.197867	-
chrM	9736	9737	chrM:9736-9737	0.146985	+
chr17	17384015	17384016	chr17:17384015-17384016	0.122486	-
chr3	185417458	185417459	chr3:185417458-185417459	0.175802	-
chrM	10189	10190	chrM:10189-10190	0.189576	+
chr14	69885949	69885950	chr14:69885949-69885950	0.179051	-
chr3	185418711	185418712	chr3:185418711-185418712	0.20702	-
chrM	7029	7030	chrM:7029-7030	0.226657	+
chrM	15130	15131	chrM:15130-15131	0.248823	+
chr1	236483494	236483495	chr1:236483494-236483495	0.229521	+
chr1	236484781	236484782	chr1:236484781-236484782	0.298851	+
chr1	76700888	76700889	chr1:76700888-76700889	0.281453	+
chr19	12643662	12643663	chr19:12643662-12643663	0.12262	-
chr12	132826130	132826131	chr12:132826130-132826131	0.164451	+
chr14	58794849	58794850	chr14:58794849-58794850	0.163546	+
chrM	11143	11144	chrM:11143-11144	0.302528	+
chrM	5468	5469	chrM:5468-5469	0.326316	+
chr12	49129308	49129309	chr12:49129308-49129309	0.22765	-
chr3	186900197	186900198	chr3:186900197-186900198	0.188883	+
chr3	184149817	184149818	chr3:184149817-184149818	0.169702	+
chr13	22696462	22696463	chr13:22696462-22696463	0.288793	-
chrM	9691	9692	chrM:9691-9692	0.149329	+
chr6	12514554	12514555	chr6:12514554-12514555	0.181771	+
chr9	133020387	133020388	chr9:133020387-133020388	0.118522	+
chr22	32039503	32039504	chr22:32039503-32039504	0.122537	+
chr2	176200886	176200887	chr2:176200886-176200887	0.112172	-
chr3	161429364	161429365	chr3:161429364-161429365	0.196048	-
chr2	38482734	38482735	chr2:38482734-38482735	0.137913	+
chr2	38482042	38482043	chr2:38482042-38482043	0.148846	+
chr9	133020825	133020826	chr9:133020825-133020826	0.113397	+
chr18	74390140	74390141	chr18:74390140-74390141	0.235788	-
chr3	101576918	101576919	chr3:101576918-101576919	0.139446	-
chr14	69885433	69885434	chr14:69885433-69885434	0.174654	-
chrM	6947	6948	chrM:6947-6948	0.219914	+
chr9	133019971	133019972	chr9:133019971-133019972	0.120184	+
chr17	81511579	81511580	chr17:81511579-81511580	0.332649	-
chr17	28467810	28467811	chr17:28467810-28467811	0.163274	+
chr5	116051930	116051931	chr5:116051930-116051931	0.205562	-
chr6	117999290	117999291	chr6:117999290-117999291	0.147845	+
chr18	74390271	74390272	chr18:74390271-74390272	0.23187	-
chr18	6462494	6462495	chr18:6462494-6462495	0.190295	-
chr11	107908581	107908582	chr11:107908581-107908582	0.189645	+
chr12	49128810	49128811	chr12:49128810-49128811	0.205227	-
chr3	185418546	185418547	chr3:185418546-185418547	0.197266	-
chr17	28468439	28468440	chr17:28468439-28468440	0.157827	+
chrM	11457	11458	chrM:11457-11458	0.297071	+
chr17	16381998	16381999	chr17:16381998-16381999	0.18847	+
chr16	76235258	76235259	chr16:76235258-76235259	0.232099	-
chrM	1730	1731	chrM:1730-1731	0.229892	+
chr6	12514350	12514351	chr6:12514350-12514351	0.170771	+
chr11	65854954	65854955	chr11:65854954-65854955	0.334416	-
chr22	32039573	32039574	chr22:32039573-32039574	0.12612	+
chr3	142827611	142827612	chr3:142827611-142827612	0.15328	-
chr12	118246545	118246546	chr12:118246545-118246546	0.0812762	+
chr7	133035390	133035391	chr7:133035390-133035391	0.176184	-
chr3	142827311	142827312	chr3:142827311-142827312	0.152249	-
chr9	133020895	133020896	chr9:133020895-133020896	0.113596	+
chrX	39787499	39787500	chrX:39787499-39787500	0.24456	-
chr7	133034590	133034591	chr7:133034590-133034591	0.163731	-
chrM	6217	6218	chrM:6217-6218	0.25682	+
chr6	144200278	144200279	chr6:144200278-144200279	0.170396	-
chr10	96750394	96750395	chr10:96750394-96750395	0.126642	+
chr16	76235235	76235236	chr16:76235235-76235236	0.224774	-
chr1	171670848	171670849	chr1:171670848-171670849	0.333333	-
chr18	74390340	74390341	chr18:74390340-74390341	0.35446	-
chr6	116258744	116258745	chr6:116258744-116258745	0.187255	-
chrM	12081	12082	chrM:12081-12082	0.275217	+
chr19	23828074	23828075	chr19:23828074-23828075	0.120542	+
chrM	8115	8116	chrM:8115-8116	0.157715	+
chr2	176200911	176200912	chr2:176200911-176200912	0.104863	-
chrX	92113948	92113949	chrX:92113948-92113949	0.357477	-
chr4	16256422	16256423	chr4:16256422-16256423	0.179746	-
chr20	4024025	4024026	chr20:4024025-4024026	0.337942	+
chrM	6554	6555	chrM:6554-6555	0.243221	+
chr6	153282583	153282584	chr6:153282583-153282584	0.168216	-
chrM	9638	9639	chrM:9638-9639	0.148106	+
chr12	49128319	49128320	chr12:49128319-49128320	0.189298	-
chr3	184150004	184150005	chr3:184150004-184150005	0.159167	+
chr9	87525425	87525426	chr9:87525425-87525426	0.153413	+
chrM	7986	7987	chrM:7986-7987	0.159196	+
chr3	161429312	161429313	chr3:161429312-161429313	0.192883	-
chr9	133019827	133019828	chr9:133019827-133019828	0.1247	+
chr3	142827647	142827648	chr3:142827647-142827648	0.15429	-
chr9	133020085	133020086	chr9:133020085-133020086	0.116802	+
chr8	93957458	93957459	chr8:93957458-93957459	0.216014	-
chrM	10140	10141	chrM:10140-10141	0.18049	+
chr3	32635581	32635582	chr3:32635581-32635582	0.173773	-
chr9	133020455	133020456	chr9:133020455-133020456	0.113362	+
chr12	104265417	104265418	chr12:104265417-104265418	0.159001	+
chrM	8383	8384	chrM:8383-8384	0.221109	+
chr17	81510314	81510315	chr17:81510314-81510315	0.289801	-
chr9	133020092	133020093	chr9:133020092-133020093	0.112357	+
chrM	3510	3511	chrM:3510-3511	0.285229	+
chr19	23827210	23827211	chr19:23827210-23827211	0.140825	+
chr11	46428992	46428993	chr11:46428992-46428993	0.13565	-
chr5	108785015	108785016	chr5:108785015-108785016	0.183295	+
chr6	116258705	116258706	chr6:116258705-116258706	0.189761	-
chr1	52772512	52772513	chr1:52772512-52772513	0.182723	-
chr11	65855148	65855149	chr11:65855148-65855149	0.320197	-
chr1	236483593	236483594	chr1:236483593-236483594	0.220365	+
chr11	66762271	66762272	chr11:66762271-66762272	0.377717	-
chrM	8849	8850	chrM:8849-8850	0.182503	+
chrM	9036	9037	chrM:9036-9037	0.185338	+
chr12	49129353	49129354	chr12:49129353-49129354	0.218433	-
chr12	49128449	49128450	chr12:49128449-49128450	0.18932	-
chr20	21166217	21166218	chr20:21166217-21166218	0.139227	-
chr6	34263431	34263432	chr6:34263431-34263432	0.167802	-
chr17	19446257	19446258	chr17:19446257-19446258	0.0791367	-
chrX	92114066	92114067	chrX:92114066-92114067	0.343602	-
chrM	5655	5656	chrM:5655-5656	0.239777	+
chrM	6232	6233	chrM:6232-6233	0.242991	+
chr6	116259062	116259063	chr6:116259062-116259063	0.190505	-
chr7	133034603	133034604	chr7:133034603-133034604	0.162335	-
chr4	16256465	16256466	chr4:16256465-16256466	0.171944	-
chr5	178056217	178056218	chr5:178056217-178056218	0.19275	+
chr3	101576795	101576796	chr3:101576795-101576796	0.133931	-
chrM	5350	5351	chrM:5350-5351	0.32197	+
chr12	49129654	49129655	chr12:49129654-49129655	0.215074	-
chr2	171517301	171517302	chr2:171517301-171517302	0.179407	-
chr5	33162654	33162655	chr5:33162654-33162655	0.139826	+
chr12	49129627	49129628	chr12:49129627-49129628	0.217631	-
chrX	24789068	24789069	chrX:24789068-24789069	0.246988	-
chr3	45159737	45159738	chr3:45159737-45159738	0.208705	-
chr15	24909625	24909626	chr15:24909625-24909626	0.210033	-
chrM	9616	9617	chrM:9616-9617	0.15141	+
chr7	133035571	133035572	chr7:133035571-133035572	0.179867	-
chr12	104265579	104265580	chr12:104265579-104265580	0.161154	+
chr3	142827549	142827550	chr3:142827549-142827550	0.145888	-
chr8	93957596	93957597	chr8:93957596-93957597	0.205294	-
chrM	7075	7076	chrM:7075-7076	0.219649	+
chr12	118246831	118246832	chr12:118246831-118246832	0.0840134	+
chr12	49128598	49128599	chr12:49128598-49128599	0.192336	-
chr6	144200967	144200968	chr6:144200967-144200968	0.182571	-
chr6	34263532	34263533	chr6:34263532-34263533	0.15971	-
chr7	133035186	133035187	chr7:133035186-133035187	0.165586	-
chr19	12894881	12894882	chr19:12894881-12894882	0.141048	+
chr10	96750812	96750813	chr10:96750812-96750813	0.119375	+
chr1	202767446	202767447	chr1:202767446-202767447	0.306977	-
chrM	4960	4961	chrM:4960-4961	0.333333	+
chr12	104265626	104265627	chr12:104265626-104265627	0.15834	+
chr9	133020605	133020606	chr9:133020605-133020606	0.106424	+
chr17	16382625	16382626	chr17:16382625-16382626	0.171921	+
chr3	184150238	184150239	chr3:184150238-184150239	0.154503	+
chr18	6462165	6462166	chr18:6462165-6462166	0.190892	-
chr22	32039488	32039489	chr22:32039488-32039489	0.131295	+
chr20	21166165	21166166	chr20:21166165-21166166	0.155588	-
chr17	28468205	28468206	chr17:28468205-28468206	0.168453	+
chr7	137514029	137514030	chr7:137514029-137514030	0.110832	+
chr7	133035117	133035118	chr7:133035117-133035118	0.164103	-
chr1	236483192	236483193	chr1:236483192-236483193	0.230318	+
chr20	4024007	4024008	chr20:4024007-4024008	0.352396	+
chr1	76699782	76699783	chr1:76699782-76699783	0.306644	+
chr1	52772287	52772288	chr1:52772287-52772288	0.174372	-
chr7	44468122	44468123	chr7:44468122-44468123	0.123169	+
chrM	9193	9194	chrM:9193-9194	0.176062	+
chrM	11940	11941	chrM:11940-11941	0.267487	+
chr12	118246728	118246729	chr12:118246728-118246729	0.0790206	+
chrM	7675	7676	chrM:7675-7676	0.164327	+
chr18	74389883	74389884	chr18:74389883-74389884	0.230553	-
chr16	76235274	76235275	chr16:76235274-76235275	0.223597	-
chr7	137514024	137514025	chr7:137514024-137514025	0.110332	+
chr6	117999237	117999238	chr6:117999237-117999238	0.143318	+
chr2	63684417	63684418	chr2:63684417-63684418	0.140116	+
chr13	22696653	22696654	chr13:22696653-22696654	0.281599	-
chr12	120282743	120282744	chr12:120282743-120282744	0.242872	+
chr15	82372872	82372873	chr15:82372872-82372873	0.145922	-
chr1	15604775	15604776	chr1:15604775-15604776	0.278373	+
chr8	93957493	93957494	chr8:93957493-93957494	0.198844	-
chr9	133019813	133019814	chr9:133019813-133019814	0.115925	+
chr12	104265818	104265819	chr12:104265818-104265819	0.162643	+
chr6	144200418	144200419	chr6:144200418-144200419	0.181792	-
chrM	7264	7265	chrM:7264-7265	0.214876	+
chr6	117999314	117999315	chr6:117999314-117999315	0.141281	+
chr17	19446183	19446184	chr17:19446183-19446184	0.0785493	-
chr1	236484491	236484492	chr1:236484491-236484492	0.207422	+
chrM	4216	4217	chrM:4216-4217	0.26003	+
chr5	56504937	56504938	chr5:56504937-56504938	0.142276	-
chrM	4078	4079	chrM:4078-4079	0.253047	+
chr12	104265809	104265810	chr12:104265809-104265810	0.160949	+
chr5	178056075	178056076	chr5:178056075-178056076	0.187429	+
chr20	18504792	18504793	chr20:18504792-18504793	0.129853	+
chr7	44467864	44467865	chr7:44467864-44467865	0.139495	+
chr7	133035014	133035015	chr7:133035014-133035015	0.165199	-
chr11	74745773	74745774	chr11:74745773-74745774	0.131796	-
chr11	65855076	65855077	chr11:65855076-65855077	0.324104	-
chr5	33162479	33162480	chr5:33162479-33162480	0.136124	+
chr2	63684557	63684558	chr2:63684557-63684558	0.137762	+
chr12	49129660	49129661	chr12:49129660-49129661	0.215993	-
chrM	4528	4529	chrM:4528-4529	0.356287	+
chr19	20125191	20125192	chr19:20125191-20125192	0.169217	+
chrM	15386	15387	chrM:15386-15387	0.219512	+
chr18	74390213	74390214	chr18:74390213-74390214	0.224432	-
chr20	4024289	4024290	chr20:4024289-4024290	0.345081	+
chr12	118246118	118246119	chr12:118246118-118246119	0.084946	+
chr3	45160013	45160014	chr3:45160013-45160014	0.200531	-
chr3	142827388	142827389	chr3:142827388-142827389	0.153045	-
chrM	11158	11159	chrM:11158-11159	0.287736	+
chr7	133035815	133035816	chr7:133035815-133035816	0.177285	-
chr19	23827455	23827456	chr19:23827455-23827456	0.123951	+
chr5	56505062	56505063	chr5:56505062-56505063	0.132722	-
chrM	7946	7947	chrM:7946-7947	0.157194	+
chr12	120282699	120282700	chr12:120282699-120282700	0.242072	+
chr18	74390159	74390160	chr18:74390159-74390160	0.225352	-
chr17	17383962	17383963	chr17:17383962-17383963	0.117805	-
chr6	39958410	39958411	chr6:39958410-39958411	0.159467	-
chr22	32039834	32039835	chr22:32039834-32039835	0.114142	+
chr20	4023811	4023812	chr20:4023811-4023812	0.345059	+
chr17	16382517	16382518	chr17:16382517-16382518	0.177057	+
chr11	16974921	16974922	chr11:16974921-16974922	0.157436	-
chr12	120282733	120282734	chr12:120282733-120282734	0.242072	+
chr9	133019453	133019454	chr9:133019453-133019454	0.125882	+
chr14	58794755	58794756	chr14:58794755-58794756	0.165718	+
chr22	41064388	41064389	chr22:41064388-41064389	0.207366	+
chr12	118246581	118246582	chr12:118246581-118246582	0.0757649	+
chrM	7922	7923	chrM:7922-7923	0.154383	+
chr12	118246456	118246457	chr12:118246456-118246457	0.0793179	+
chr17	81510246	81510247	chr17:81510246-81510247	0.261029	-
chr12	132825955	132825956	chr12:132825955-132825956	0.155581	+
chr12	62965768	62965769	chr12:62965768-62965769	0.25	+
chr3	185418027	185418028	chr3:185418027-185418028	0.180624	-
chr7	133035880	133035881	chr7:133035880-133035881	0.179372	-
chr1	76699788	76699789	chr1:76699788-76699789	0.291246	+
chr2	171517627	171517628	chr2:171517627-171517628	0.16193	-
chr7	133035061	133035062	chr7:133035061-133035062	0.15629	-
chr12	49128834	49128835	chr12:49128834-49128835	0.19907	-
chr5	118974184	118974185	chr5:118974184-118974185	0.254902	+
chr12	120282270	120282271	chr12:120282270-120282271	0.246512	+
chr19	23827111	23827112	chr19:23827111-23827112	0.134098	+
chr3	184150202	184150203	chr3:184150202-184150203	0.144098	+
chrM	9595	9596	chrM:9595-9596	0.143766	+
chr17	17383773	17383774	chr17:17383773-17383774	0.114394	-
chrM	7236	7237	chrM:7236-7237	0.208593	+
chrM	5207	5208	chrM:5207-5208	0.302469	+
chr14	69885760	69885761	chr14:69885760-69885761	0.166341	-
chrM	15591	15592	chrM:15591-15592	0.216633	+
chr9	108627110	108627111	chr9:108627110-108627111	0.19273	+
chr5	93682646	93682647	chr5:93682646-93682647	0.247624	-
chr16	76235453	76235454	chr16:76235453-76235454	0.21633	-
chr15	24909600	24909601	chr15:24909600-24909601	0.191034	-
chr15	24909641	24909642	chr15:24909641-24909642	0.192355	-
chr17	17383653	17383654	chr17:17383653-17383654	0.110427	-
chr17	81510199	81510200	chr17:81510199-81510200	0.254258	-
chrM	15259	15260	chrM:15259-15260	0.234328	+
chr15	59768820	59768821	chr15:59768820-59768821	0.117713	+
chr1	52772504	52772505	chr1:52772504-52772505	0.17859	-
chr17	76226297	76226298	chr17:76226297-76226298	0.372917	-
chr3	184149916	184149917	chr3:184149916-184149917	0.158076	+
chr11	46428665	46428666	chr11:46428665-46428666	0.142983	-
chr19	23827252	23827253	chr19:23827252-23827253	0.130798	+
chr1	236484330	236484331	chr1:236484330-236484331	0.200925	+
chrM	2557	2558	chrM:2557-2558	0.274354	+
chr20	4023822	4023823	chr20:4023822-4023823	0.349498	+
chr2	171517685	171517686	chr2:171517685-171517686	0.173937	-
chr9	133020879	133020880	chr9:133020879-133020880	0.110235	+
chr13	22696551	22696552	chr13:22696551-22696552	0.266014	-
chr2	176201235	176201236	chr2:176201235-176201236	0.104052	-
chr12	104265495	104265496	chr12:104265495-104265496	0.157173	+
chrM	3517	3518	chrM:3517-3518	0.284264	+
chr7	133034982	133034983	chr7:133034982-133034983	0.156055	-
chr12	104265504	104265505	chr12:104265504-104265505	0.164179	+
chr17	17383909	17383910	chr17:17383909-17383910	0.112445	-
chr6	37045297	37045298	chr6:37045297-37045298	0.261538	+
chr3	184150154	184150155	chr3:184150154-184150155	0.149343	+
chr17	19446705	19446706	chr17:19446705-19446706	0.0801515	-
chr9	133020974	133020975	chr9:133020974-133020975	0.0983487	+
chr9	133020425	133020426	chr9:133020425-133020426	0.10987	+
chrM	870	871	chrM:870-871	0.274088	+
chr6	153282366	153282367	chr6:153282366-153282367	0.157253	-
chr11	46428640	46428641	chr11:46428640-46428641	0.127434	-
chr2	171517654	171517655	chr2:171517654-171517655	0.168113	-
chr16	26032861	26032862	chr16:26032861-26032862	0.295918	-
chr19	12643497	12643498	chr19:12643497-12643498	0.11488	-
chr6	116258517	116258518	chr6:116258517-116258518	0.181212	-
chr11	46429119	46429120	chr11:46429119-46429120	0.138577	-
chrM	9062	9063	chrM:9062-9063	0.178116	+
chrM	5044	5045	chrM:5044-5045	0.325062	+
chr3	101576859	101576860	chr3:101576859-101576860	0.137089	-
chr19	23827411	23827412	chr19:23827411-23827412	0.128443	+
chr12	132826032	132826033	chr12:132826032-132826033	0.152033	+
chr11	46429130	46429131	chr11:46429130-46429131	0.131209	-
chr7	133034712	133034713	chr7:133034712-133034713	0.152157	-
chrM	8395	8396	chrM:8395-8396	0.211155	+
chr12	118246750	118246751	chr12:118246750-118246751	0.0745008	+
chr20	44466682	44466683	chr20:44466682-44466683	0.134895	-
chr6	116258956	116258957	chr6:116258956-116258957	0.188235	-
chr11	65855361	65855362	chr11:65855361-65855362	0.325862	-
chr3	185417750	185417751	chr3:185417750-185417751	0.169679	-
chr3	184150032	184150033	chr3:184150032-184150033	0.1555	+
chr6	12514710	12514711	chr6:12514710-12514711	0.168312	+
chr20	44466801	44466802	chr20:44466801-44466802	0.125891	-
chr1	236483920	236483921	chr1:236483920-236483921	0.198204	+
chr3	142827232	142827233	chr3:142827232-142827233	0.139308	-
chrM	15162	15163	chrM:15162-15163	0.230233	+
chr17	19446671	19446672	chr17:19446671-19446672	0.0807512	-
chr6	153282669	153282670	chr6:153282669-153282670	0.15631	-
chrX	119469746	119469747	chrX:119469746-119469747	0.288889	+
chr22	32039915	32039916	chr22:32039915-32039916	0.10993	+
chr6	117999561	117999562	chr6:117999561-117999562	0.142649	+
chr6	12514716	12514717	chr6:12514716-12514717	0.164761	+
chrM	9830	9831	chrM:9830-9831	0.137625	+
chr11	65855394	65855395	chr11:65855394-65855395	0.325823	-
chrM	4513	4514	chrM:4513-4514	0.333835	+
chr5	33162711	33162712	chr5:33162711-33162712	0.132908	+
chrM	8419	8420	chrM:8419-8420	0.191248	+
chr3	186900473	186900474	chr3:186900473-186900474	0.171985	+
chrM	9475	9476	chrM:9475-9476	0.132607	+
chr12	132825763	132825764	chr12:132825763-132825764	0.158527	+
chrM	8265	8266	chrM:8265-8266	0.153637	+
chr3	184150426	184150427	chr3:184150426-184150427	0.14732	+
chrM	5415	5416	chrM:5415-5416	0.307206	+
chr11	46428947	46428948	chr11:46428947-46428948	0.131398	-
chr19	12643893	12643894	chr19:12643893-12643894	0.111523	-
chrM	8900	8901	chrM:8900-8901	0.187578	+
chr20	4023800	4023801	chr20:4023800-4023801	0.352941	+
chr18	74389867	74389868	chr18:74389867-74389868	0.222328	-
chr6	39958462	39958463	chr6:39958462-39958463	0.153722	-
chrX	24788942	24788943	chrX:24788942-24788943	0.241578	-
chrX	76334755	76334756	chrX:76334755-76334756	0.310811	-
chr3	142827242	142827243	chr3:142827242-142827243	0.139623	-
chr6	73373080	73373081	chr6:73373080-73373081	0.113238	-
chr20	44466537	44466538	chr20:44466537-44466538	0.131343	-
chr12	118246362	118246363	chr12:118246362-118246363	0.0790538	+
chrM	3389	3390	chrM:3389-3390	0.256708	+
chr22	41064417	41064418	chr22:41064417-41064418	0.21217	+
chr17	16382618	16382619	chr17:16382618-16382619	0.166585	+
chr6	144200513	144200514	chr6:144200513-144200514	0.160913	-
chr2	176201360	176201361	chr2:176201360-176201361	0.10736	-
chr2	176201290	176201291	chr2:176201290-176201291	0.107924	-
chrM	15019	15020	chrM:15019-15020	0.235826	+
chr11	65855182	65855183	chr11:65855182-65855183	0.317355	-
chr18	6462369	6462370	chr18:6462369-6462370	0.176334	-
chr13	22696437	22696438	chr13:22696437-22696438	0.272417	-
chrM	6508	6509	chrM:6508-6509	0.227966	+
chr6	34263516	34263517	chr6:34263516-34263517	0.149915	-
chr7	133035622	133035623	chr7:133035622-133035623	0.171503	-
chr9	108626832	108626833	chr9:108626832-108626833	0.19754	+
chr1	236483629	236483630	chr1:236483629-236483630	0.208899	+
chr6	13521582	13521583	chr6:13521582-13521583	0.155781	+
chr19	23827900	23827901	chr19:23827900-23827901	0.122878	+
chr5	33162772	33162773	chr5:33162772-33162773	0.13706	+
chr3	61742557	61742558	chr3:61742557-61742558	0.216539	-
chr18	74389953	74389954	chr18:74389953-74389954	0.225926	-
chr6	39958413	39958414	chr6:39958413-39958414	0.144527	-
chr1	171670491	171670492	chr1:171670491-171670492	0.314229	-
chrM	7216	7217	chrM:7216-7217	0.206065	+
chrM	7221	7222	chrM:7221-7222	0.195592	+
chr9	133019929	133019930	chr9:133019929-133019930	0.117992	+
chr5	108785032	108785033	chr5:108785032-108785033	0.176134	+
chr6	144200933	144200934	chr6:144200933-144200934	0.171779	-
chr5	33162719	33162720	chr5:33162719-33162720	0.136735	+
chr14	69885925	69885926	chr14:69885925-69885926	0.165217	-
chr7	133034748	133034749	chr7:133034748-133034749	0.157074	-
chr12	49128765	49128766	chr12:49128765-49128766	0.18845	-
chr13	22696476	22696477	chr13:22696476-22696477	0.275325	-
chr21	18857805	18857806	chr21:18857805-18857806	0.20785	+
chr5	33162682	33162683	chr5:33162682-33162683	0.134763	+
chrM	15779	15780	chrM:15779-15780	0.222222	+
chr21	18857974	18857975	chr21:18857974-18857975	0.203598	+
chr9	133020953	133020954	chr9:133020953-133020954	0.098111	+
chr6	12514152	12514153	chr6:12514152-12514153	0.169126	+
chr2	38482541	38482542	chr2:38482541-38482542	0.130005	+
chr17	28467961	28467962	chr17:28467961-28467962	0.149126	+
chr6	73373189	73373190	chr6:73373189-73373190	0.115998	-
chr21	18858367	18858368	chr21:18858367-18858368	0.202877	+
chr5	130990267	130990268	chr5:130990267-130990268	0.260819	+
chr20	4023879	4023880	chr20:4023879-4023880	0.334432	+
chr7	137514209	137514210	chr7:137514209-137514210	0.109131	+
chr2	176201266	176201267	chr2:176201266-176201267	0.106593	-
chrM	9742	9743	chrM:9742-9743	0.130519	+
chr9	108626908	108626909	chr9:108626908-108626909	0.189283	+
chr6	116258570	116258571	chr6:116258570-116258571	0.173215	-
chr9	70217521	70217522	chr9:70217521-70217522	0.137764	+
chr12	118246807	118246808	chr12:118246807-118246808	0.0766942	+
chr20	44466744	44466745	chr20:44466744-44466745	0.128219	-
chr9	133019910	133019911	chr9:133019910-133019911	0.110804	+
chr10	96750867	96750868	chr10:96750867-96750868	0.119223	+
chr3	186900088	186900089	chr3:186900088-186900089	0.203239	+
chr3	186900355	186900356	chr3:186900355-186900356	0.174127	+
chr17	28468092	28468093	chr17:28468092-28468093	0.149489	+
chr11	46429073	46429074	chr11:46429073-46429074	0.127385	-
chrM	8209	8210	chrM:8209-8210	0.144365	+
[truncated: 38,336 more rows]
