# Supplementary material for: Nanopore-m6A-finder, a novel m6A site caller for Nanopore DRS data
Source: Front Genet. 2026 Apr 22;17:1770769. doi: 10.3389/fgene.2026.1770769 (PMC13143229; doi:10.3389/fgene.2026.1770769)
Supplement: Supplementary file 1 [file DataSheet1.zip › supplemental_tables/Table_S3.xlsx]

## Sheet: HEK293_WT_shMETTL3_0.7_poly(A)
Gene	shMETTL3	WT
NM_004501.3	0.159067	0.37165
NM_002391.6	0.178817	0.287858
NM_000980.4	0.481481	0.781333
NM_016029.4	0.123917	0.196047
NM_005805.6	0.254976	0.277291
NM_005034.4	0.178571	0.353353
NM_002669.4	0.0848267	0.2037
NM_001018.5	0.444496	0.841481
NM_004990.4	0.123162	0.135975
NM_021129.4	0.433155	0.517446
NM_001013251.3	0.21327	0.27381
NM_032020.5	0.0915245	0.171149
NM_001371072.1	0.135486	0.198853
NM_005782.4	0.13405	0.468269
NM_004089.4	0.733333	0.370015
NM_004546.3	0.082365	0.270012
NM_032390.5	0.102484	0.289928
NM_006842.3	0.0737312	0.194802
NM_003753.4	0.173223	0.263206
NM_014014.5	0.230888	0.285462
NM_001780.6	0.111003	0.198568
NM_139207.5	0.272466	0.211627
NM_002047.4	0.103982	0.276824
NM_001404.5	0.603904	0.803794
NM_002512.4	0.307692	0.811393
NM_007104.5	0.160649	0.648101
NM_005762.3	0.340241	0.405428
NM_001288.6	0.3	0.404538
NM_025146.4	0.232244	0.425471
NM_003651.5	0.294118	0.465571
NM_006636.4	0.15	0.339056
NM_001016.4	1	0.828201
NM_000970.6	0.837209	0.837059
NM_006886.4	0.181818	0.833596
NM_013234.4	0.277778	0.78314
NM_012094.5	0.138249	0.390575
NM_001159287.1	0.05	0.744846
NM_014255.7	0.130177	0.212389
NM_002796.3	0.102773	0.144493
NM_003365.3	0.186528	0.282005
NM_001130440.2	0.025641	0.352534
NM_016001.3	0.0905444	0.193776
NM_025029.5	0.134976	0.314536
NM_001028.3	0.437458	0.848751
NM_004663.5	0.149596	0.309809
NM_005916.5	0.214616	0.23772
NM_002493.5	0.121224	0.214927
NM_001037738.3	0.159392	0.24417
NM_005722.4	0.375	0.351857
NM_014300.4	0.0659341	0.18374
NR_160953.1	0.119223	0.201127
NM_005628.3	0.289341	0.195212
NM_020189.6	0.156075	0.350556
NM_016167.5	0.0805969	0.14722
NM_001035006.5	0.5625	0.790183
NM_000075.4	0.210359	0.244425
NM_004960.4	0.374605	0.258346
NM_018946.4	0.0867513	0.127257
NM_006406.2	0.102856	0.186755
NM_021254.4	0.0660831	0.166248
NM_004607.3	0.140076	0.463684
NM_080593.2	0.183669	0.195321
NM_001021.6	0.605581	0.844521
NM_000365.6	0.0912654	0.677948
NM_000982.4	0.229634	0.832769
NM_001278556.2	0.175009	0.56289
NM_002635.4	0.126347	0.624494
NM_000989.4	0.17847	0.254493
NM_003321.5	0.167733	0.288617
NM_001436.4	0.148105	0.194239
NM_003757.4	0.108043	0.191879
NM_033301.3	0.102232	0.339924
NM_014740.4	0.134855	0.169437
NM_004549.6	0.106382	0.153469
NM_001919.4	0.11812	0.190938
NM_003095.5	0.288039	0.315435
NM_003755.5	0.203497	0.285081
NM_002117.6	0.14665	0.265168
NM_001686.4	0.142701	0.182672
NM_001317782.2	0.181152	0.242495
NM_006098.5	0.151548	0.337093
NM_002812.5	0.130911	0.451066
NM_001142285.2	0.0890539	0.146329
NM_000973.5	0.120359	0.255992
NM_000977.4	0.165189	0.714225
NM_004374.4	0.290173	0.40725
NR_037926.1	0.188233	0.362591
NM_000994.4	0.216977	0.745584
NM_001344.4	0.139806	0.226639
NM_001009.4	0.551366	0.723774
NM_003380.5	0.103256	0.263159
NM_001085365.2	0.205684	0.308205
NM_004450.3	0.140189	0.429107
NM_006694.4	0.119513	0.220714
NM_001416.4	0.274941	0.359772
NM_002137.4	0.214465	0.265262
NM_005381.3	0.237438	0.539022
NM_021104.2	0.522589	0.838475
NM_004515.4	0.102346	0.223093
NM_182649.2	0.0847292	0.236657
NM_006601.7	0.10597	0.25242
NM_001428.5	0.178054	0.548658
NM_003091.4	0.170532	0.249218
NM_004559.5	0.140559	0.465033
NM_016047.4	0.0865556	0.194357
NM_198216.2	0.183863	0.240336
NM_003792.4	0.132271	0.261671
NM_000077.5	0.109111	0.277903
NM_001010.3	0.0981266	0.423153
NM_021130.5	0.256452	0.624127
NM_033251.2	0.130907	0.551259
NM_152862.3	0.103658	0.249801
NM_001006.5	0.3674	0.834245
NM_000126.4	0.395571	0.31996
NM_001024921.4	0.215179	0.66116
NM_001418.4	0.164742	0.280232
NM_003145.4	0.296711	0.443643
NM_001823.5	0.15372	0.363398
NM_001316311.2	0.118382	0.199442
NM_001862.3	0.206231	0.382731
NM_006430.4	0.0891419	0.205662
NM_000984.6	0.252367	0.510525
NM_021999.5	0.161925	0.150376
NM_005998.5	0.0689504	0.237566
NM_000996.4	0.117989	0.248291
NM_001013.4	0.219754	0.69003
NM_002948.5	0.163903	0.753645
NM_001568.3	0.104865	0.506692
NM_007262.5	0.207478	0.216143
NM_001352496.2	0.0940747	0.203934
NM_001004.4	0.233185	0.638462
NM_001030009.2	0.262525	0.700365
NM_032731.4	0.0722425	0.208559
NM_007209.4	0.41092	0.791443
NM_001212.4	0.112488	0.3579
NM_001861.6	0.390335	0.745162
NM_138701.4	0.148776	0.205564
NM_003143.3	0.0755837	0.171715
NM_003707.3	0.213404	0.326784
NM_021029.6	0.392045	0.800249
NM_001005386.3	0.416667	0.410036
NM_001017.3	0.639456	0.813125
NM_014886.6	0.376812	0.250616
NM_001355006.2	0.0764791	0.733832
NM_002863.5	0.214528	0.296354
NM_014412.3	0.235271	0.288912
NM_002488.5	0.188419	0.308252
NM_031420.4	0.0920629	0.237947
NM_001130689.1	0.366667	0.327796
NM_004526.4	0.20202	0.442492
NR_146118.1	0.247509	0.104136
NM_001453.3	0.62963	0.444274
NM_000969.5	0.220324	0.773045
NM_001258437.1	0.12605	0.152431
NM_001278610.2	0.15873	0.194907
NM_002520.7	0.108333	0.738096
NM_000976.4	0.165568	0.769811
NM_177433.3	0.0668587	0.295148
NM_001867.3	0.258332	0.623702
NM_001948.4	0.177778	0.331047
NM_015934.5	0.666667	0.416797
NM_002013.4	0.174367	0.299372
NM_001317771.2	0.0920515	0.374252
NM_001142282.2	0.114593	0.301299
NM_005003.3	0.106614	0.200192
NM_001997.5	0.203658	0.516572
NM_000995.5	0.146769	0.327452
NM_016069.11	0.145655	0.287525
NM_000661.5	0.189941	0.705691
NM_001319236.2	0.103696	0.378847
NM_001022.4	0.386159	0.794859
NM_000979.4	0.142641	0.442964
NM_006816.3	0.191812	0.31743
NM_000990.5	0.39349	0.746783
NM_001018069.2	0.196729	0.282886
XM_041680767.1	0.0436688	0.247424
NM_138425.4	0.103982	0.189456
NM_003329.4	0.113443	0.301519
NM_022551.3	0.193685	0.691093
NM_001003.3	0.334324	0.695268
NM_002105.3	0.307381	0.342203
NM_006280.3	0.140804	0.369301
NM_001618.4	0.0708238	0.42727
NM_001303625.1	0.475	0.52822
NM_004280.5	0.109697	0.361657
NM_001199954.3	0.190952	0.32777
NM_006013.5	0.386842	0.694017
NM_000986.4	0.167497	0.753039
NM_003849.4	0.130393	0.312218
NM_004541.4	0.0607068	0.303125
NM_001018108.4	0.235076	0.281814
NM_016037.4	0.118708	0.432958
NM_001762.4	0.0456749	0.300991
NM_001008388.5	0.342857	0.308075
NM_001537.4	0.190136	0.435389
NM_198589.3	0.104402	0.284121
NM_001402.6	0.186949	0.767095
NM_014463.3	0.0688713	0.181055
NM_003295.4	0.343891	0.610617
NM_021237.5	0.149306	0.265451
NM_001382294.1	0.260836	0.270829
NM_001014.5	0.365195	0.719166
NM_016139.4	0.231764	0.677315
NM_023009.7	0.113688	0.357926
NM_033022.4	0.157	0.324324
NM_002295.6	0.0830808	0.756723
NM_001005.5	0.236361	0.782446
NM_003973.5	0.0680544	0.576034
NR_024058.2	0.4	0.324045
NM_004965.7	0.145882	0.486389
NM_004446.3	0.154872	0.303146
NM_001673.5	0.0211864	0.163935
NM_003011.4	0.1	0.32907
NM_005105.5	0.125397	0.299554
NM_015933.6	0.135116	0.556836
NM_001689.5	0.154272	0.258989
NM_080426.4	0.109256	0.270668
NM_001035258.2	0.116955	0.50179
NM_001135592.2	0.1	0.743066
NM_002954.6	0.181818	0.822142
NR_024542.1	0.111111	0.504432
NM_001316772.1	0.0604396	0.332111
NM_005877.6	0.185714	0.196004
NM_001011.4	0.249011	0.800428
NM_003348.4	0.107407	0.3145
NM_001412.4	0.120036	0.344514
NM_003133.6	0.108333	0.440498
NM_014502.5	0.1524	0.263079
NM_014184.4	0.096205	0.215557
NM_016497.4	0.227273	0.317355
NM_001330200.1	0.3	0.674639
NM_001030.6	0.170455	0.778566
NM_000992.3	0.104696	0.622946
NM_001539.4	0.0719373	0.418838
NM_000997.5	0.15	0.686825
NM_000728.4	0.142857	0.334766
NM_002568.4	0.0625	0.468325
NM_003486.7	0.167647	0.332194
NM_006004.4	0.5	0.789283
NM_006118.4	0.5	0.529765
NM_005917.4	0.5	0.381992
NM_005507.3	0.192524	0.419392
NM_002810.4	0.219186	0.371524
NM_006793.5	0.0942208	0.376383
YP_003024026.1	0.143347	0.37177
NM_001034996.3	0.0444348	0.523601
NM_001031.5	0.0645161	0.788923
NM_001142467.2	0.125	0.51569
NM_001636.4	0.108108	0.266991
NM_000978.4	0.167433	0.294553
NM_004894.3	0.124873	0.407636
NM_002797.5	0.131087	0.300399
NM_006427.4	0.154244	0.321033
NM_021974.5	0.132315	0.172247
NM_005617.4	0.104474	0.622918
NM_002046.7	0.160486	0.562309
NM_015965.7	0.114956	0.364421
NM_000991.5	0.166088	0.605978
NM_000981.4	0.136767	0.704376
NM_014402.5	0.120901	0.299751
NM_000988.5	0.207027	0.748431
NM_002952.4	0.100517	0.669483
NM_001002258.5	0.0852226	0.281492
NM_003756.3	0.0872709	0.215374
NM_002811.5	0.136734	0.286949
NM_000999.4	0.0659246	0.668922
NM_004175.5	0.149749	0.216364
NM_006830.4	0.0974961	0.41103
NM_018947.6	0.222857	0.361682
NM_001026.5	0.108203	0.289808
NM_001144831.2	0.0387862	0.428971
NM_002129.4	0.0675381	0.356881
NM_006908.5	0.051695	0.280719
NM_002106.4	0.0781102	0.644145
NM_004092.4	0.132351	0.346848
NM_004891.4	0.191667	0.308962
NM_004800.3	0.076567	0.234148
NM_032593.3	0.162641	0.248138
NM_004152.3	0.103381	0.266589
NM_005340.7	0.108581	0.375262
NM_003094.4	0.13704	0.538793
NM_000987.5	0.208058	0.774799
NM_016199.3	0.209375	0.322204
NM_004373.4	0.114241	0.552695
NM_021103.4	0.126512	0.468725
NM_002567.4	0.107143	0.525001
NM_006808.3	0.428571	0.308981
NM_017510.6	0.100746	0.35694
NM_053275.4	0.0676784	0.704658
NM_021141.4	0.0888734	0.369547
NM_019107.4	0.235544	0.503874
NM_005324.5	0.174912	0.367277
NM_006519.4	0.156714	0.353522
NR_003038.2	0.0732074	0.244245
NM_175614.5	0.0865726	0.270718
NM_014302.4	0.0926786	0.274454
NM_014280.3	0.106638	0.389825
NM_006513.4	0.103074	0.315825
NM_002136.4	0.15	0.601485
NM_032772.6	0.128889	0.391523
NM_152295.5	0.2	0.243051
NM_005517.4	0.110588	0.622045
NM_002032.3	0.0267857	0.6234
NM_014736.6	0.0406897	0.334447
NM_004905.3	0.125034	0.30282
NM_001743.6	0.237778	0.292782
NM_001688.5	0.106013	0.519757
NM_002592.2	0.0704545	0.205437
NM_001023.4	0.162167	0.677029
NM_001614.5	0.112302	0.419064
NM_004493.3	0.100368	0.338557
NM_006003.3	0.0693021	0.219406
NM_001012.2	0.107061	0.338242
NM_001961.4	0.119469	0.492179
NM_001007.5	0.0731744	0.662774
NM_001024.4	0.146486	0.752053
NM_001025.5	0.139538	0.759389
NM_203495.4	0.0916517	0.237793
NM_000998.5	0.143697	0.402877
NM_002490.6	0.160813	0.325993
NM_006356.3	0.0801471	0.398586
NM_178336.3	0.0606124	0.225018
NM_001032.5	0.119112	0.641058
NM_000269.3	0.12186	0.344115
NM_006597.6	0.115475	0.36272
NM_007285.7	0.155754	0.377943
NM_015622.6	0.333333	0.246397
NM_000942.5	0.13235	0.277826
NM_003653.4	0.105556	0.203519
NR_036658.2	0.333333	0.250579
YP_003024037.1	0.0922619	0.186021
NM_002792.4	0.0785048	0.231952
NM_000421.5	0.208333	0.309474
NM_005915.6	0.0666667	0.405499
NM_032737.4	0.153846	0.207849
NM_031992.2	0.0711974	0.399838
NM_001315530.2	0.333333	0.769871
NM_006805.4	0.0993626	0.324335
NM_001374407.1	0.135101	0.175974
NM_000117.3	0.0568182	0.199959
NM_012268.4	0.0217014	0.279074
NM_006429.4	0.0751462	0.299893
NM_006476.5	0.3	0.595335
NM_030810.5	0.133598	0.254819
NM_014394.3	0.0841175	0.279637
NM_016038.4	0.047619	0.406139
NM_000516.7	0.0538332	0.305037
NM_014176.4	0.0400471	0.177271
NM_005801.4	0.0790196	0.355465
NM_014335.3	0.133333	0.302659
NM_001000.4	0.0618034	0.819323
NM_002902.3	0.0833333	0.298316
NM_006815.4	0.333333	0.506284
NM_001697.3	0.333333	0.601999
NM_014752.3	0.142857	0.574182
NM_001198842.2	0.050936	0.200388
NM_001272053.2	0.2	0.332474
NM_016417.3	0.197723	0.253128
NM_001286273.2	0.333333	0.523956
NM_001967.4	0.133333	0.352319
NR_159993.1	0.133333	0.643702
NM_003217.3	0.0693815	0.188836
NM_004134.7	0.0400346	0.35339
NM_001303624.2	0.222222	0.605067
NM_002949.4	0.188453	0.261456
NM_005875.3	0.124228	0.307923
NM_004597.6	0.0783104	0.201614
YP_003024029.1	0.122372	0.229435
NM_006431.3	0.102717	0.238576
NM_000067.3	0.0874053	0.347158
NM_006294.5	0.13217	0.32402
NM_006082.3	0.125346	0.412072
NM_000972.3	0.141224	0.704164
NM_000975.5	0.0447272	0.644056
YP_003024035.1	0.0840533	0.180409
NM_004074.3	0.103272	0.172935
NM_033643.3	0.13869	0.58127
NM_002799.4	0.151708	0.333336
NM_005216.5	0.116869	0.325045
NM_014222.3	0.105	0.348024
NM_016070.4	0.180952	0.293939
NM_001384647.1	0.108944	0.204931
NM_006088.6	0.0854588	0.23083
NM_002466.4	0.0615069	0.232379
NM_000852.4	0.090804	0.356033
NM_022100.3	0.0698413	0.289158
NM_000194.3	0.0765306	0.230988
NM_005273.4	0.062585	0.406342
NM_005563.4	0.116004	0.500272
NM_001002.4	0.104186	0.665924
NM_012321.5	0.0907563	0.440095
NM_002893.4	0.106477	0.392023
NM_001664.4	0.0637336	0.365031
NM_006761.5	0.119048	0.561808
NM_006335.3	0.146259	0.299748
XM_011542798.2	0.113085	0.34006
NM_003564.3	0.043609	0.301357
NM_001101.5	0.15959	0.314117
NM_006014.5	0.0609858	0.315848
NM_000100.4	0.116931	0.218278
NM_001163424.2	0.0694989	0.273533
NM_014041.5	0.112121	0.356595
NM_015640.4	0.0884302	0.311016
NM_004181.5	0.0696227	0.321421
YP_003024031.1	0.0919022	0.204049
NM_005004.4	0.1	0.459968
NM_002947.5	0.0540799	0.305744
NM_016311.5	0.0604609	0.301179
NM_005274.3	0.15	0.32362
NM_018840.5	0.0758929	0.280174
NM_014765.3	0.0448413	0.560941
NM_012423.4	0.0879658	0.81367
NM_006937.4	0.125	0.563518
NM_033296.3	0.0708333	0.393266
NM_001020.6	0.0588483	0.449411
NM_006401.3	0.0583333	0.260702
NM_003404.5	0.25	0.259601
NM_002823.5	0.107095	0.670411
NM_206915.3	0.0625	0.456053
NM_001015.5	0.139652	0.729105
NM_002156.5	0.111111	0.519716
NM_001003796.2	0.0808081	0.351864
NM_002415.2	0.0789151	0.366445
NM_001916.5	0.084504	0.34576
NM_000968.4	0.0670729	0.639454
NM_005870.5	0.133333	0.206935
NM_003093.3	0.11755	0.353718
NM_013237.4	0.0518519	0.453767
NM_006837.3	0.0320657	0.288199
NM_006708.3	0.0431217	0.262788
NM_000146.4	0.0386243	0.443967
NM_003017.5	0.0452991	0.416016
NM_002950.4	0.0753968	0.357774
NM_003333.5	0.0580225	0.696469
YP_003024028.1	0.126385	0.304408
NM_001152.5	0.077753	0.194158
NM_197964.5	0.0569431	0.211698
YP_003024033.1	0.0567122	0.124204
NM_005918.4	0.081446	0.215947
NM_001355007.2	0.0285714	0.755227
NM_178014.4	0.0735931	0.315905
NM_016304.3	0.0857143	0.327892
NM_006888.6	0.0333333	0.217863
NM_001012478.2	0.05	0.390185
NM_014078.6	0.04	0.321946
NM_002793.4	0.0475049	0.369341
NM_004888.4	0.0444444	0.263733
NM_002358.4	0.2	0.199912
NM_016395.4	0.0238434	0.428961
NM_001658.4	0.0875	0.274491
NM_000454.5	0.122549	0.351418
NM_001866.3	0.161905	0.574512
NM_018955.4	0.0603616	0.332821
NM_004343.4	0.0385059	0.275037
NM_018462.5	0.0545455	0.104494
YP_003024038.1	0.046654	0.202965
NM_013387.4	0.0425869	0.198018
NM_005347.5	0.0243404	0.424602
NM_006026.4	0.1	0.370627
NM_006325.5	0.06	0.683565
NM_014060.3	0.0263158	0.259784
NM_003336.4	0.125	0.249061
NM_014248.4	0.0833333	0.313796
NM_006541.5	0.0333333	0.454534
NM_002790.4	0.0666667	0.386412
NM_004436.4	0.0111111	0.560371
NM_015659.3	0.0275253	0.460533
NM_006559.3	0.0193028	0.314982
NM_182810.3	0.0555556	0.376345
YP_003024036.1	0.0539474	0.165792
NM_003096.4	0.0830281	0.46297
NM_004261.5	0.0296703	0.216843
NM_001001.5	0.043956	0.479819
NM_000983.4	0.07	0.637987
NM_001001790.3	0.0833333	0.361703
NM_006023.3	0.0952381	0.423653
NM_001001973.3	0.0382653	0.222704
YP_003024032.1	0.0306525	0.181007
NM_004048.4	0.0169231	0.230014
NM_001301020.1	0.0148099	0.467594
NM_001154.4	0.0227273	0.390122
NM_006010.6	0.0483092	0.343278
NM_002489.4	0.037037	0.559728
YP_003024027.1	0.0380529	0.240181
NR_002315.1	0.1	0.653534
NM_024096.2	0.0113636	0.507308
NM_139323.4	0.0350877	0.220701
NM_005729.4	0.0192308	0.301121
NM_206917.3	0.0384615	0.368331
NM_002798.3	0.0277778	0.505828
NM_001959.4	0	0.8044
NM_021009.7	0	0.587683
NM_003299.3	0	0.311287
NR_003584.3	0	0.207204
NM_001313893.1	0	0.370587
NM_000993.5	0	0.771762
NM_001130688.1	0	0.290507
NM_001694.4	0	0.348558
NM_002901.4	0	0.641536
NM_002629.4	0	0.675274
NM_001071775.3	0	0.450886
NM_032621.4	0	0.444326
NM_021154.5	0	0.169945
NM_005914.4	0	0.363172
NM_005313.5	0	0.602019
NM_184041.5	0	0.464241
NM_021178.5	0	0.225543
NM_001018068.2	0	0.333257
NM_006305.4	0	0.377817
NM_005642.3	0	0.330835
NM_006713.4	0	0.41761
NM_001099645.2	0	0.306382
NM_021127.3	0	0.327289
NM_001469.5	0	0.798394
NR_003604.3	0	0.311428
NM_003714.3	0	0.592223
NM_001145409.2	0	0.529625
NM_015932.6	0	0.281893
NM_001315537.2	0	0.54474
NM_001024227.1	0	0.230783
NM_001660.4	0	0.541457
NM_001018067.2	0	0.312374
NM_005348.4	0	0.463256
NM_016462.4	0	0.274975
NM_006826.4	0	0.261604
NM_003878.3	0	0.312797
NM_016587.4	0	0.361194
NM_014267.6	0	0.353601
NM_005776.3	0	0.166226
NM_016410.6	0	0.332357
NM_003680.4	0	0.422296
NM_018230.3	0	0.326993
NM_001077489.4	0	0.317203
NM_001071.4	0	0.362795
NM_022121.5	0	0.182494
NM_004095.4	0	0.611177
NM_001316374.2	0	0.482986
NM_001142423.2	0	0.428321
NM_182746.3	0	0.46683
NM_000967.4	0	0.81081
NR_146333.1	0	0.746382
NM_001410192.1	0	0.408918
NM_001134709.2	0	0.30121
NM_001352688.2	0	0.344897
NR_034011.1	0	0.26708
NM_002157.3	0	0.483029
NM_001256802.2	0	0.63079
NM_006623.4	0	0.470526
NM_003769.3	0	0.391988
NM_003851.3	0	0.227583
NM_004699.4	0	0.554405
NM_007363.5	0	0.433061
